# Supplementary material for: In-context learning enables multimodal large language models to classify cancer pathology images
Source: Nat Commun. 2024 Nov 21;15:10104. doi: 10.1038/s41467-024-51465-9 (PMC11582649; doi:10.1038/s41467-024-51465-9)
Supplement: Supplementary file 4 — Source data [file 41467_2024_51465_MOESM4_ESM.xlsx]

## Sheet: Figure2
	,label,answer
Figure 2A, zero shot	0,NORM,NORM
Figure 2A, zero shot	1,NORM,TUM
Figure 2A, zero shot	2,TUM,TUM
Figure 2A, zero shot	3,TUM,TUM
Figure 2A, zero shot	4,TUM,TUM
Figure 2A, zero shot	5,TUM,TUM
Figure 2A, zero shot	6,TUM,TUM
Figure 2A, zero shot	7,NORM,TUM
Figure 2A, zero shot	8,TUM,TUM
Figure 2A, zero shot	9,NORM,NORM
Figure 2A, zero shot	10,TUM,TUM
Figure 2A, zero shot	11,TUM,NORM
Figure 2A, zero shot	12,NORM,TUM
Figure 2A, zero shot	13,NORM,NORM
Figure 2A, zero shot	14,NORM,TUM
Figure 2A, zero shot	15,TUM,TUM
Figure 2A, zero shot	16,NORM,NORM
Figure 2A, zero shot	17,NORM,TUM
Figure 2A, zero shot	18,TUM,TUM
Figure 2A, zero shot	19,TUM,NORM
Figure 2A, zero shot	20,NORM,TUM
Figure 2A, zero shot	21,NORM,TUM
Figure 2A, zero shot	22,TUM,NORM
Figure 2A, zero shot	23,TUM,TUM
Figure 2A, zero shot	24,NORM,NORM
Figure 2A, zero shot	25,TUM,TUM
Figure 2A, zero shot	26,NORM,NORM
Figure 2A, zero shot	27,NORM,NORM
Figure 2A, zero shot	28,NORM,NORM
Figure 2A, zero shot	29,TUM,TUM
Figure 2A, zero shot	30,TUM,NORM
Figure 2A, zero shot	31,NORM,TUM
Figure 2A, zero shot	32,NORM,NORM
Figure 2A, zero shot	33,TUM,TUM
Figure 2A, zero shot	34,TUM,TUM
Figure 2A, zero shot	35,NORM,TUM
Figure 2A, zero shot	36,TUM,TUM
Figure 2A, zero shot	37,NORM,NORM
Figure 2A, zero shot	38,NORM,TUM
Figure 2A, zero shot	39,NORM,NORM
Figure 2A, zero shot	40,TUM,TUM
Figure 2A, zero shot	41,NORM,TUM
Figure 2A, zero shot	42,TUM,NORM
Figure 2A, zero shot	43,TUM,TUM
Figure 2A, zero shot	44,TUM,TUM
Figure 2A, zero shot	45,TUM,NORM
Figure 2A, zero shot	46,TUM,TUM
Figure 2A, zero shot	47,NORM,NORM
Figure 2A, zero shot	48,TUM,TUM
Figure 2A, zero shot	49,NORM,TUM
Figure 2A, zero shot	50,NORM,TUM
Figure 2A, zero shot	51,NORM,TUM
Figure 2A, zero shot	52,TUM,NORM
Figure 2A, zero shot	53,NORM,TUM
Figure 2A, zero shot	54,TUM,TUM
Figure 2A, zero shot	55,NORM,NORM
Figure 2A, zero shot	56,TUM,TUM
Figure 2A, zero shot	57,NORM,NORM
Figure 2A, zero shot	58,TUM,TUM
Figure 2A, zero shot	59,NORM,TUM
Figure 2A, 3 shot	0,NORM,NORM
Figure 2A, 3 shot	1,NORM,NORM
Figure 2A, 3 shot	2,NORM,NORM
Figure 2A, 3 shot	3,TUM,NORM
Figure 2A, 3 shot	4,TUM,NORM
Figure 2A, 3 shot	5,NORM,NORM
Figure 2A, 3 shot	6,NORM,NORM
Figure 2A, 3 shot	7,TUM,TUM
Figure 2A, 3 shot	8,NORM,NORM
Figure 2A, 3 shot	9,NORM,NORM
Figure 2A, 3 shot	10,TUM,NORM
Figure 2A, 3 shot	11,NORM,NORM
Figure 2A, 3 shot	12,NORM,NORM
Figure 2A, 3 shot	13,NORM,NORM
Figure 2A, 3 shot	14,NORM,NORM
Figure 2A, 3 shot	15,TUM,NORM
Figure 2A, 3 shot	16,TUM,TUM
Figure 2A, 3 shot	17,TUM,TUM
Figure 2A, 3 shot	18,TUM,TUM
Figure 2A, 3 shot	19,TUM,NORM
Figure 2A, 3 shot	20,NORM,NORM
Figure 2A, 3 shot	21,TUM,NORM
Figure 2A, 3 shot	22,TUM,TUM
Figure 2A, 3 shot	23,TUM,TUM
Figure 2A, 3 shot	24,NORM,NORM
Figure 2A, 3 shot	25,NORM,NORM
Figure 2A, 3 shot	26,TUM,NORM
Figure 2A, 3 shot	27,NORM,NORM
Figure 2A, 3 shot	28,TUM,NORM
Figure 2A, 3 shot	29,TUM,TUM
Figure 2A, 3 shot	30,NORM,NORM
Figure 2A, 3 shot	31,TUM,NORM
Figure 2A, 3 shot	32,TUM,NORM
Figure 2A, 3 shot	33,TUM,NORM
Figure 2A, 3 shot	34,NORM,NORM
Figure 2A, 3 shot	35,NORM,NORM
Figure 2A, 3 shot	36,NORM,NORM
Figure 2A, 3 shot	37,NORM,TUM
Figure 2A, 3 shot	38,NORM,NORM
Figure 2A, 3 shot	39,NORM,NORM
Figure 2A, 3 shot	40,TUM,TUM
Figure 2A, 3 shot	41,TUM,TUM
Figure 2A, 3 shot	42,NORM,NORM
Figure 2A, 3 shot	43,TUM,NORM
Figure 2A, 3 shot	44,TUM,TUM
Figure 2A, 3 shot	45,NORM,NORM
Figure 2A, 3 shot	46,NORM,NORM
Figure 2A, 3 shot	47,TUM,NORM
Figure 2A, 3 shot	48,TUM,NORM
Figure 2A, 3 shot	49,TUM,NORM
Figure 2A, 3 shot	50,TUM,NORM
Figure 2A, 3 shot	51,NORM,TUM
Figure 2A, 3 shot	52,TUM,TUM
Figure 2A, 3 shot	53,TUM,TUM
Figure 2A, 3 shot	54,NORM,NORM
Figure 2A, 3 shot	55,TUM,TUM
Figure 2A, 3 shot	56,NORM,NORM
Figure 2A, 3 shot	57,NORM,TUM
Figure 2A, 3 shot	58,TUM,NORM
Figure 2A, 3 shot	59,NORM,NORM
Figure 2A, 5 shot	0,NORM,NORM
Figure 2A, 5 shot	1,TUM,TUM
Figure 2A, 5 shot	2,TUM,NORM
Figure 2A, 5 shot	3,NORM,NORM
Figure 2A, 5 shot	4,NORM,NORM
Figure 2A, 5 shot	5,NORM,TUM
Figure 2A, 5 shot	6,TUM,TUM
Figure 2A, 5 shot	7,TUM,NORM
Figure 2A, 5 shot	8,TUM,TUM
Figure 2A, 5 shot	9,TUM,TUM
Figure 2A, 5 shot	10,TUM,TUM
Figure 2A, 5 shot	11,NORM,NORM
Figure 2A, 5 shot	12,NORM,NORM
Figure 2A, 5 shot	13,TUM,TUM
Figure 2A, 5 shot	14,TUM,NORM
Figure 2A, 5 shot	15,NORM,NORM
Figure 2A, 5 shot	16,TUM,TUM
Figure 2A, 5 shot	17,TUM,TUM
Figure 2A, 5 shot	18,NORM,TUM
Figure 2A, 5 shot	19,NORM,NORM
Figure 2A, 5 shot	20,TUM,TUM
Figure 2A, 5 shot	21,TUM,NORM
Figure 2A, 5 shot	22,NORM,NORM
Figure 2A, 5 shot	23,NORM,NORM
Figure 2A, 5 shot	24,NORM,NORM
Figure 2A, 5 shot	25,TUM,TUM
Figure 2A, 5 shot	26,NORM,NORM
Figure 2A, 5 shot	27,TUM,TUM
Figure 2A, 5 shot	28,NORM,NORM
Figure 2A, 5 shot	29,NORM,NORM
Figure 2A, 5 shot	30,TUM,NORM
Figure 2A, 5 shot	31,TUM,TUM
Figure 2A, 5 shot	32,TUM,TUM
Figure 2A, 5 shot	33,NORM,NORM
Figure 2A, 5 shot	34,NORM,NORM
Figure 2A, 5 shot	35,TUM,TUM
Figure 2A, 5 shot	36,TUM,NORM
Figure 2A, 5 shot	37,TUM,TUM
Figure 2A, 5 shot	38,NORM,NORM
Figure 2A, 5 shot	39,NORM,NORM
Figure 2A, 5 shot	40,NORM,TUM
Figure 2A, 5 shot	41,NORM,NORM
Figure 2A, 5 shot	42,NORM,TUM
Figure 2A, 5 shot	43,TUM,TUM
Figure 2A, 5 shot	44,TUM,NORM
Figure 2A, 5 shot	45,TUM,TUM
Figure 2A, 5 shot	46,TUM,TUM
Figure 2A, 5 shot	47,TUM,TUM
Figure 2A, 5 shot	48,NORM,NORM
Figure 2A, 5 shot	49,TUM,TUM
Figure 2A, 5 shot	50,TUM,TUM
Figure 2A, 5 shot	51,NORM,NORM
Figure 2A, 5 shot	52,NORM,TUM
Figure 2A, 5 shot	53,TUM,TUM
Figure 2A, 5 shot	54,NORM,TUM
Figure 2A, 5 shot	55,NORM,NORM
Figure 2A, 5 shot	56,NORM,NORM
Figure 2A, 5 shot	57,NORM,NORM
Figure 2A, 5 shot	58,NORM,NORM
Figure 2A, 5 shot	59,TUM,TUM
Figure 2A, 10 shot	0,TUM,TUM
Figure 2A, 10 shot	1,TUM,NORM
Figure 2A, 10 shot	2,TUM,TUM
Figure 2A, 10 shot	3,TUM,TUM
Figure 2A, 10 shot	4,NORM,NORM
Figure 2A, 10 shot	5,NORM,NORM
Figure 2A, 10 shot	6,TUM,TUM
Figure 2A, 10 shot	7,TUM,TUM
Figure 2A, 10 shot	8,TUM,NORM
Figure 2A, 10 shot	9,NORM,NORM
Figure 2A, 10 shot	10,NORM,NORM
Figure 2A, 10 shot	11,NORM,NORM
Figure 2A, 10 shot	12,NORM,NORM
Figure 2A, 10 shot	13,NORM,NORM
Figure 2A, 10 shot	14,NORM,NORM
Figure 2A, 10 shot	15,NORM,NORM
Figure 2A, 10 shot	16,NORM,TUM
Figure 2A, 10 shot	17,TUM,TUM
Figure 2A, 10 shot	18,TUM,TUM
Figure 2A, 10 shot	19,NORM,NORM
Figure 2A, 10 shot	20,TUM,NORM
Figure 2A, 10 shot	21,TUM,TUM
Figure 2A, 10 shot	22,NORM,NORM
Figure 2A, 10 shot	23,TUM,TUM
Figure 2A, 10 shot	24,TUM,TUM
Figure 2A, 10 shot	25,TUM,TUM
Figure 2A, 10 shot	26,NORM,NORM
Figure 2A, 10 shot	27,NORM,NORM
Figure 2A, 10 shot	28,NORM,NORM
Figure 2A, 10 shot	29,TUM,TUM
Figure 2A, 10 shot	30,NORM,NORM
Figure 2A, 10 shot	31,NORM,NORM
Figure 2A, 10 shot	32,TUM,TUM
Figure 2A, 10 shot	33,TUM,NORM
Figure 2A, 10 shot	34,TUM,TUM
Figure 2A, 10 shot	35,TUM,TUM
Figure 2A, 10 shot	36,TUM,TUM
Figure 2A, 10 shot	37,NORM,TUM
Figure 2A, 10 shot	38,NORM,NORM
Figure 2A, 10 shot	39,TUM,TUM
Figure 2A, 10 shot	40,TUM,TUM
Figure 2A, 10 shot	41,TUM,TUM
Figure 2A, 10 shot	42,TUM,TUM
Figure 2A, 10 shot	43,NORM,NORM
Figure 2A, 10 shot	44,NORM,NORM
Figure 2A, 10 shot	45,NORM,NORM
Figure 2A, 10 shot	46,TUM,TUM
Figure 2A, 10 shot	47,NORM,NORM
Figure 2A, 10 shot	48,TUM,TUM
Figure 2A, 10 shot	49,NORM,NORM
Figure 2A, 10 shot	50,TUM,TUM
Figure 2A, 10 shot	51,NORM,NORM
Figure 2A, 10 shot	52,NORM,NORM
Figure 2A, 10 shot	53,TUM,TUM
Figure 2A, 10 shot	54,TUM,TUM
Figure 2A, 10 shot	55,NORM,NORM
Figure 2A, 10 shot	56,NORM,NORM
Figure 2A, 10 shot	57,NORM,NORM
Figure 2A, 10 shot	58,TUM,TUM
Figure 2A, 10 shot	59,NORM,NORM
Figure 2B, left	,path,mean_acc,ci,lower_ci,upper_ci
Figure 2B, left	0,ten_shot,0.7332401666666666,[0.61666667 0.83333333],0.6166666666666667,0.8333333333333334
Figure 2B, left	1,five_shot,0.6665459999999999,[0.55 0.78333333],0.55,0.7833333333333333
Figure 2B, left	2,zero_shot,0.5665665000000001,[0.43333333 0.68333333],0.43333333333333335,0.6833333333333333
Figure 2B, left	3,three_shot,0.6333555000000001,[0.51666667 0.75 ],0.5166666666666667,0.75
Figure 2B, left
Figure 2B, left	,path,mean_acc,ci,lower_ci,upper_ci
Figure 2B, left	0,ten_shot,0.8332871666666666,[0.73333333 0.91666667],0.7333333333333333,0.9166666666666666
Figure 2B, left	1,five_shot,0.7163784999999999,[0.6 0.83333333],0.6,0.8333333333333334
Figure 2B, left	2,zero_shot,0.566789,[0.43333333 0.68333333],0.43333333333333335,0.6833333333333333
Figure 2B, left	3,three_shot,0.6577385526315789,[0.55263158 0.76315789],0.5526315789473685,0.7631578947368421
Figure 2B, right	,path,mean_acc,ci,lower_ci,upper_ci
Figure 2B, right	0,ten_shot,0.7500163333333333,[0.63333333 0.85 ],0.6333333333333333,0.85
Figure 2B, right	1,five_shot,0.6935267741935484,[0.58064516 0.80645161],0.5806451612903226,0.8064516129032258
Figure 2B, right	2,zero_shot,0.599646,[0.46666667 0.71666667],0.4666666666666667,0.7166666666666667
Figure 2B, right	3,three_shot,0.616999,[0.5 0.73333333],0.5,0.7333333333333333
Figure 2B, right
Figure 2B, right	,path,mean_acc,ci,lower_ci,upper_ci
Figure 2B, right	0,ten_shot,0.8830763333333335,[0.8 0.95],0.8,0.95
Figure 2B, right	1,five_shot,0.8166956666666668,[0.71666667 0.9 ],0.7166666666666667,0.9
Figure 2B, right	2,zero_shot,0.600046,[0.46666667 0.71666667],0.4666666666666667,0.7166666666666667
Figure 2B, right	3,three_shot,0.7499698333333333,[0.63333333 0.85 ],0.6333333333333333,0.85

## Sheet: Figure3
PHIKONLINEARMHIST10epochseval	file_name	true_label	predicted_label
PHIKONLINEARMHIST10epochseval	HP_MHIST_bvm	HP	HP
PHIKONLINEARMHIST10epochseval	HP_MHIST_axc	HP	HP
PHIKONLINEARMHIST10epochseval	HP_MHIST_acz	HP	HP
PHIKONLINEARMHIST10epochseval	HP_MHIST_ack	HP	HP
PHIKONLINEARMHIST10epochseval	HP_MHIST_cdw	HP	HP
PHIKONLINEARMHIST10epochseval	HP_MHIST_clj	HP	SSA
PHIKONLINEARMHIST10epochseval	HP_MHIST_adf	HP	HP
PHIKONLINEARMHIST10epochseval	SSA_MHIST_djn	SSA	HP
PHIKONLINEARMHIST10epochseval	SSA_MHIST_adx	SSA	SSA
PHIKONLINEARMHIST10epochseval	SSA_MHIST_czs	SSA	SSA
PHIKONLINEARMHIST10epochseval	HP_MHIST_amw	HP	HP
PHIKONLINEARMHIST10epochseval	SSA_MHIST_aoo	SSA	SSA
PHIKONLINEARMHIST10epochseval	HP_MHIST_dvu	HP	HP
PHIKONLINEARMHIST10epochseval	SSA_MHIST_aff	SSA	SSA
PHIKONLINEARMHIST10epochseval	HP_MHIST_enn	HP	HP
PHIKONLINEARMHIST10epochseval	SSA_MHIST_dmw	SSA	SSA
PHIKONLINEARMHIST10epochseval	SSA_MHIST_eda	SSA	SSA
PHIKONLINEARMHIST10epochseval	HP_MHIST_aof	HP	HP
PHIKONLINEARMHIST10epochseval	SSA_MHIST_bgv	SSA	HP
PHIKONLINEARMHIST10epochseval	SSA_MHIST_age	SSA	SSA
PHIKONLINEARMHIST10epochseval	SSA_MHIST_drt	SSA	SSA
PHIKONLINEARMHIST10epochseval	HP_MHIST_brp	HP	HP
PHIKONLINEARMHIST10epochseval	SSA_MHIST_crp	SSA	SSA
PHIKONLINEARMHIST10epochseval	SSA_MHIST_dbm	SSA	HP
PHIKONLINEARMHIST10epochseval	HP_MHIST_coo	HP	HP
PHIKONLINEARMHIST10epochseval	HP_MHIST_adz	HP	HP
PHIKONLINEARMHIST10epochseval	HP_MHIST_bat	HP	HP
PHIKONLINEARMHIST10epochseval	HP_MHIST_bri	HP	HP
PHIKONLINEARMHIST10epochseval	HP_MHIST_bil	HP	HP
PHIKONLINEARMHIST10epochseval	HP_MHIST_ekt	HP	HP
PHIKONLINEARMHIST10epochseval	SSA_MHIST_ebd	SSA	HP
PHIKONLINEARMHIST10epochseval	SSA_MHIST_ekf	SSA	SSA
PHIKONLINEARMHIST10epochseval	HP_MHIST_dtb	HP	HP
PHIKONLINEARMHIST10epochseval	SSA_MHIST_bse	SSA	SSA
PHIKONLINEARMHIST10epochseval	HP_MHIST_cuf	HP	HP
PHIKONLINEARMHIST10epochseval	HP_MHIST_aop	HP	HP
PHIKONLINEARMHIST10epochseval	HP_MHIST_blx	HP	HP
PHIKONLINEARMHIST10epochseval	SSA_MHIST_dib	SSA	SSA
PHIKONLINEARMHIST10epochseval	SSA_MHIST_agj	SSA	SSA
PHIKONLINEARMHIST10epochseval	SSA_MHIST_elx	SSA	SSA
PHIKONLINEARMHIST10epochseval	HP_MHIST_afw	HP	HP
PHIKONLINEARMHIST10epochseval	SSA_MHIST_anh	SSA	SSA
PHIKONLINEARMHIST10epochseval	SSA_MHIST_ehz	SSA	HP
PHIKONLINEARMHIST10epochseval	SSA_MHIST_cnc	SSA	SSA
PHIKONLINEARMHIST10epochseval	HP_MHIST_dnv	HP	HP
PHIKONLINEARMHIST10epochseval	SSA_MHIST_duq	SSA	HP
PHIKONLINEARMHIST10epochseval	HP_MHIST_att	HP	HP
PHIKONLINEARMHIST10epochseval	SSA_MHIST_dzb	SSA	SSA
PHIKONLINEARMHIST10epochseval	SSA_MHIST_edp	SSA	SSA
PHIKONLINEARMHIST10epochseval	SSA_MHIST_akm	SSA	SSA
PHIKONLINEARMHIST10epochseval	SSA_MHIST_cia	SSA	HP
PHIKONLINEARMHIST10epochseval	HP_MHIST_eli	HP	HP
PHIKONLINEARMHIST10epochseval	SSA_MHIST_boo	SSA	SSA
PHIKONLINEARMHIST10epochseval	HP_MHIST_ehp	HP	HP
PHIKONLINEARMHIST10epochseval	HP_MHIST_aro	HP	HP
PHIKONLINEARMHIST10epochseval	HP_MHIST_bxv	HP	HP
PHIKONLINEARMHIST10epochseval	SSA_MHIST_bbi	SSA	SSA
PHIKONLINEARMHIST10epochseval	SSA_MHIST_cnr	SSA	SSA
PHIKONLINEARMHIST10epochseval	SSA_MHIST_dre	SSA	SSA
PHIKONLINEARMHIST10epochseval	HP_MHIST_cpv	HP	HP
PHIKONLINEARCRC100K1epochseval	ADI-TCGA-EENSRDNW	ADI	ADI
PHIKONLINEARCRC100K1epochseval	ADI-TCGA-FCDFWRDR	ADI	ADI
PHIKONLINEARCRC100K1epochseval	MUC-TCGA-MYQMLMYM	MUC	MUC
PHIKONLINEARCRC100K1epochseval	MUS-TCGA-HEGPDCFA	MUS	MUS
PHIKONLINEARCRC100K1epochseval	ADI-TCGA-TVGKIAIF	ADI	ADI
PHIKONLINEARCRC100K1epochseval	DEB-TCGA-LETMAMAC	DEB	DEB
PHIKONLINEARCRC100K1epochseval	MUS-TCGA-EVEDPQEM	MUS	MUS
PHIKONLINEARCRC100K1epochseval	LYM-TCGA-TVMDGEPI	LYM	LYM
PHIKONLINEARCRC100K1epochseval	TUM-TCGA-GFCTKHTH	TUM	TUM
PHIKONLINEARCRC100K1epochseval	STR-TCGA-VCVKTRWE	STR	MUS
PHIKONLINEARCRC100K1epochseval	MUC-TCGA-CGQDVHNV	MUC	MUC
PHIKONLINEARCRC100K1epochseval	STR-TCGA-SDQPACGN	STR	STR
PHIKONLINEARCRC100K1epochseval	DEB-TCGA-AHQCDGMY	DEB	DEB
PHIKONLINEARCRC100K1epochseval	STR-TCGA-MDMWQLAR	STR	STR
PHIKONLINEARCRC100K1epochseval	MUC-TCGA-KNMEHPAF	MUC	MUC
PHIKONLINEARCRC100K1epochseval	ADI-TCGA-QFVSMHDD	ADI	ADI
PHIKONLINEARCRC100K1epochseval	STR-TCGA-TGEDVDLH	STR	MUS
PHIKONLINEARCRC100K1epochseval	LYM-TCGA-MDKEPPHR	LYM	LYM
PHIKONLINEARCRC100K1epochseval	MUS-TCGA-YKIDGGHP	MUS	MUS
PHIKONLINEARCRC100K1epochseval	DEB-TCGA-EVPNFEFY	DEB	DEB
PHIKONLINEARCRC100K1epochseval	MUC-TCGA-VWFFSQMA	MUC	MUC
PHIKONLINEARCRC100K1epochseval	TUM-TCGA-LIFEDGNY	TUM	TUM
PHIKONLINEARCRC100K1epochseval	ADI-TCGA-KYCNRHDT	ADI	ADI
PHIKONLINEARCRC100K1epochseval	STR-TCGA-IVHNTNCL	STR	STR
PHIKONLINEARCRC100K1epochseval	DEB-TCGA-RNNKNWPR	DEB	DEB
PHIKONLINEARCRC100K1epochseval	NORM-TCGA-CWFDHWAH	NORM	NORM
PHIKONLINEARCRC100K1epochseval	NORM-TCGA-SCMCVCQF	NORM	NORM
PHIKONLINEARCRC100K1epochseval	NORM-TCGA-DADIFEYW	NORM	NORM
PHIKONLINEARCRC100K1epochseval	MUS-TCGA-PQDFIPQA	MUS	MUS
PHIKONLINEARCRC100K1epochseval	LYM-TCGA-KWWRKVQS	LYM	LYM
PHIKONLINEARCRC100K1epochseval	TUM-TCGA-ITYRCGPF	TUM	TUM
PHIKONLINEARCRC100K1epochseval	TUM-TCGA-GALLTCWV	TUM	TUM
PHIKONLINEARCRC100K1epochseval	STR-TCGA-IAATGHRG	STR	STR
PHIKONLINEARCRC100K1epochseval	MUS-TCGA-MNCDQHID	MUS	MUS
PHIKONLINEARCRC100K1epochseval	DEB-TCGA-LNWPSIHA	DEB	DEB
PHIKONLINEARCRC100K1epochseval	DEB-TCGA-CNWYHLAI	DEB	DEB
PHIKONLINEARCRC100K1epochseval	MUS-TCGA-GIESTDGK	MUS	MUS
PHIKONLINEARCRC100K1epochseval	MUC-TCGA-YIFWVHWQ	MUC	MUC
PHIKONLINEARCRC100K1epochseval	LYM-TCGA-EMDVYITM	LYM	LYM
PHIKONLINEARCRC100K1epochseval	NORM-TCGA-WQYDFWYT	NORM	NORM
PHIKONLINEARCRC100K1epochseval	MUC-TCGA-WQNVRQGV	MUC	MUC
PHIKONLINEARCRC100K1epochseval	NORM-TCGA-ETWAIPMI	NORM	NORM
PHIKONLINEARCRC100K1epochseval	NORM-TCGA-CLTVRFTD	NORM	NORM
PHIKONLINEARCRC100K1epochseval	NORM-TCGA-CKFPHLVW	NORM	NORM
PHIKONLINEARCRC100K1epochseval	STR-TCGA-KASWTLSA	STR	STR
PHIKONLINEARCRC100K1epochseval	LYM-TCGA-IVKLLIMT	LYM	LYM
PHIKONLINEARCRC100K1epochseval	ADI-TCGA-TWHICYLF	ADI	ADI
PHIKONLINEARCRC100K1epochseval	STR-TCGA-QEITMSWA	STR	STR
PHIKONLINEARCRC100K1epochseval	TUM-TCGA-CCNYVKSI	TUM	TUM
PHIKONLINEARCRC100K1epochseval	TUM-TCGA-NHQGDFVF	TUM	TUM
PHIKONLINEARCRC100K1epochseval	LYM-TCGA-QSEGIAEW	LYM	LYM
PHIKONLINEARCRC100K1epochseval	TUM-TCGA-INSPGKRH	TUM	TUM
PHIKONLINEARCRC100K1epochseval	ADI-TCGA-GGRCHTAW	ADI	ADI
PHIKONLINEARCRC100K1epochseval	DEB-TCGA-DIAGYVIT	DEB	DEB
PHIKONLINEARCRC100K1epochseval	STR-TCGA-VRTPAFWQ	STR	STR
PHIKONLINEARCRC100K1epochseval	LYM-TCGA-QYGNADVR	LYM	LYM
PHIKONLINEARCRC100K1epochseval	MUC-TCGA-LNNWHFAI	MUC	MUC
PHIKONLINEARCRC100K1epochseval	TUM-TCGA-KAQSKADL	TUM	TUM
PHIKONLINEARCRC100K1epochseval	MUS-TCGA-HRCRQTEG	MUS	MUS
PHIKONLINEARCRC100K1epochseval	LYM-TCGA-ATAYWAND	LYM	LYM
PHIKONLINEARCRC100K1epochseval	NORM-TCGA-QCHQALAH	NORM	NORM
PHIKONLINEARCRC100K1epochseval	MUS-TCGA-PENDCRDN	MUS	MUS
PHIKONLINEARCRC100K1epochseval	ADI-TCGA-DYYTMTTH	ADI	ADI
PHIKONLINEARCRC100K1epochseval	MUC-TCGA-VWLNSHTQ	MUC	MUC
PHIKONLINEARCRC100K1epochseval	TUM-TCGA-LVNMLFYV	TUM	TUM
PHIKONLINEARCRC100K1epochseval	ADI-TCGA-PIHNWTNK	ADI	MUS
PHIKONLINEARCRC100K1epochseval	MUS-TCGA-DLLWKGMA	MUS	MUS
PHIKONLINEARCRC100K1epochseval	DEB-TCGA-LVHEMHRE	DEB	DEB
PHIKONLINEARCRC100K1epochseval	MUC-TCGA-KLGKLEQQ	MUC	MUC
PHIKONLINEARCRC100K1epochseval	TUM-TCGA-RTPWIEIF	TUM	TUM
PHIKONLINEARCRC100K1epochseval	MUC-TCGA-SKFIQLKN	MUC	MUC
PHIKONLINEARCRC100K1epochseval	ADI-TCGA-MTLIDLYH	ADI	ADI
PHIKONLINEARCRC100K1epochseval	TUM-TCGA-DRHQMTQA	TUM	TUM
PHIKONLINEARCRC100K1epochseval	LYM-TCGA-YYPSEAAI	LYM	LYM
PHIKONLINEARCRC100K1epochseval	STR-TCGA-HGDYLEWM	STR	STR
PHIKONLINEARCRC100K1epochseval	MUS-TCGA-YSVTQPDY	MUS	MUS
PHIKONLINEARCRC100K1epochseval	DEB-TCGA-EIIQLRRN	DEB	DEB
PHIKONLINEARCRC100K1epochseval	DEB-TCGA-DKYWVQIP	DEB	DEB
PHIKONLINEARCRC100K1epochseval	NORM-TCGA-EDAVRLAI	NORM	NORM
PHIKONLINEARCRC100K1epochseval	DEB-TCGA-FRKRSLII	DEB	DEB
PHIKONLINEARCRC100K1epochseval	LYM-TCGA-WRWWAISG	LYM	LYM
PHIKONLINEARCRC100K1epochseval	TUM-TCGA-KECNIDCQ	TUM	TUM
PHIKONLINEARCRC100K1epochseval	TUM-TCGA-PHFDWGKA	TUM	TUM
PHIKONLINEARCRC100K1epochseval	TUM-TCGA-QKDDSQGR	TUM	TUM
PHIKONLINEARCRC100K1epochseval	STR-TCGA-MGTNDRDG	STR	STR
PHIKONLINEARCRC100K1epochseval	LYM-TCGA-HSWRYMSK	LYM	LYM
PHIKONLINEARCRC100K1epochseval	DEB-TCGA-VFLRIKDV	DEB	DEB
PHIKONLINEARCRC100K1epochseval	DEB-TCGA-QPDEICMI	DEB	DEB
PHIKONLINEARCRC100K1epochseval	MUS-TCGA-AQQNDSTI	MUS	MUS
PHIKONLINEARCRC100K1epochseval	STR-TCGA-NLFWFRGN	STR	STR
PHIKONLINEARCRC100K1epochseval	LYM-TCGA-IDFGPPWP	LYM	LYM
PHIKONLINEARCRC100K1epochseval	NORM-TCGA-DRAFSRTS	NORM	NORM
PHIKONLINEARCRC100K1epochseval	DEB-TCGA-MFSPWIQC	DEB	DEB
PHIKONLINEARCRC100K1epochseval	LYM-TCGA-FTVCYFDV	LYM	LYM
PHIKONLINEARCRC100K1epochseval	MUC-TCGA-VNRCQTRY	MUC	MUC
PHIKONLINEARCRC100K1epochseval	ADI-TCGA-VSNYDMDA	ADI	ADI
PHIKONLINEARCRC100K1epochseval	STR-TCGA-QRKEEQKW	STR	MUS
PHIKONLINEARCRC100K1epochseval	ADI-TCGA-LGDCMWDR	ADI	ADI
PHIKONLINEARCRC100K1epochseval	NORM-TCGA-TGVCTWEQ	NORM	NORM
PHIKONLINEARCRC100K1epochseval	MUC-TCGA-PEYAITSD	MUC	MUC
PHIKONLINEARCRC100K1epochseval	ADI-TCGA-GVQDYAQM	ADI	ADI
PHIKONLINEARCRC100K1epochseval	MUS-TCGA-FEAENIDF	MUS	MUS
PHIKONLINEARCRC100K1epochseval	MUS-TCGA-SQYESKYW	MUS	MUS
PHIKONLINEARCRC100K1epochseval	ADI-TCGA-ENWFAIST	ADI	ADI
PHIKONLINEARCRC100K1epochseval	MUC-TCGA-YIKYRQVC	MUC	MUC
PHIKONLINEARCRC100K1epochseval	ADI-TCGA-IVLMQINC	ADI	ADI
PHIKONLINEARCRC100K1epochseval	LYM-TCGA-RIMHTRYK	LYM	LYM
PHIKONLINEARCRC100K1epochseval	MUS-TCGA-YCPETTPA	MUS	MUS
PHIKONLINEARCRC100K1epochseval	MUS-TCGA-IKDISFHT	MUS	STR
PHIKONLINEARCRC100K1epochseval	NORM-TCGA-QRQLRKML	NORM	NORM
PHIKONLINEARCRC100K1epochseval	NORM-TCGA-INTLNRAV	NORM	NORM
PHIKONLINEARCRC100K1epochseval	LYM-TCGA-QWELEDEI	LYM	LYM
PHIKONLINEARCRC100K1epochseval	DEB-TCGA-REGTPCGK	DEB	DEB
PHIKONLINEARCRC100K1epochseval	NORM-TCGA-TAMFRNDG	NORM	NORM
PHIKONLINEARCRC100K1epochseval	STR-TCGA-CEPEPWAC	STR	STR
PHIKONLINEARCRC100K1epochseval	STR-TCGA-VEMARASN	STR	STR
PHIKONLINEARCRC100K1epochseval	MUC-TCGA-DYKMAHHQ	MUC	MUC
PHIKONLINEARCRC100K1epochseval	MUC-TCGA-SPAMCPQF	MUC	MUC
PHIKONLINEARCRC100K1epochseval	NORM-TCGA-RAYFMEQS	NORM	NORM
PHIKONLINEARPCAM5epochseval	TUM-PCAM-16196	TUM	TUM
PHIKONLINEARPCAM5epochseval	NORM-PCAM-2439	NORM	NORM
PHIKONLINEARPCAM5epochseval	NORM-PCAM-8390	NORM	NORM
PHIKONLINEARPCAM5epochseval	TUM-PCAM-17967	TUM	TUM
PHIKONLINEARPCAM5epochseval	NORM-PCAM-26440	NORM	NORM
PHIKONLINEARPCAM5epochseval	NORM-PCAM-1862	NORM	NORM
PHIKONLINEARPCAM5epochseval	TUM-PCAM-2268	TUM	TUM
PHIKONLINEARPCAM5epochseval	TUM-PCAM-26069	TUM	TUM
PHIKONLINEARPCAM5epochseval	NORM-PCAM-30971	NORM	NORM
PHIKONLINEARPCAM5epochseval	NORM-PCAM-4682	NORM	NORM
PHIKONLINEARPCAM5epochseval	TUM-PCAM-4258	TUM	NORM
PHIKONLINEARPCAM5epochseval	TUM-PCAM-13288	TUM	TUM
PHIKONLINEARPCAM5epochseval	NORM-PCAM-31873	NORM	NORM
PHIKONLINEARPCAM5epochseval	NORM-PCAM-22907	NORM	NORM
PHIKONLINEARPCAM5epochseval	NORM-PCAM-32504	NORM	NORM
PHIKONLINEARPCAM5epochseval	NORM-PCAM-9939	NORM	NORM
PHIKONLINEARPCAM5epochseval	NORM-PCAM-9786	NORM	NORM
PHIKONLINEARPCAM5epochseval	NORM-PCAM-8369	NORM	NORM
PHIKONLINEARPCAM5epochseval	NORM-PCAM-412	NORM	NORM
PHIKONLINEARPCAM5epochseval	TUM-PCAM-5071	TUM	TUM
PHIKONLINEARPCAM5epochseval	NORM-PCAM-11396	NORM	NORM
PHIKONLINEARPCAM5epochseval	TUM-PCAM-20615	TUM	TUM
PHIKONLINEARPCAM5epochseval	TUM-PCAM-16221	TUM	TUM
PHIKONLINEARPCAM5epochseval	TUM-PCAM-31440	TUM	TUM
PHIKONLINEARPCAM5epochseval	NORM-PCAM-6806	NORM	NORM
PHIKONLINEARPCAM5epochseval	TUM-PCAM-7233	TUM	TUM
PHIKONLINEARPCAM5epochseval	NORM-PCAM-20148	NORM	NORM
PHIKONLINEARPCAM5epochseval	NORM-PCAM-616	NORM	NORM
PHIKONLINEARPCAM5epochseval	NORM-PCAM-26360	NORM	NORM
PHIKONLINEARPCAM5epochseval	TUM-PCAM-7236	TUM	TUM
PHIKONLINEARPCAM5epochseval	TUM-PCAM-4890	TUM	TUM
PHIKONLINEARPCAM5epochseval	TUM-PCAM-24522	TUM	NORM
PHIKONLINEARPCAM5epochseval	TUM-PCAM-25907	TUM	TUM
PHIKONLINEARPCAM5epochseval	TUM-PCAM-10732	TUM	TUM
PHIKONLINEARPCAM5epochseval	TUM-PCAM-1548	TUM	TUM
PHIKONLINEARPCAM5epochseval	TUM-PCAM-7040	TUM	TUM
PHIKONLINEARPCAM5epochseval	TUM-PCAM-6418	TUM	TUM
PHIKONLINEARPCAM5epochseval	TUM-PCAM-13537	TUM	TUM
PHIKONLINEARPCAM5epochseval	TUM-PCAM-24852	TUM	TUM
PHIKONLINEARPCAM5epochseval	TUM-PCAM-19954	TUM	TUM
PHIKONLINEARPCAM5epochseval	TUM-PCAM-19806	TUM	NORM
PHIKONLINEARPCAM5epochseval	TUM-PCAM-22798	TUM	TUM
PHIKONLINEARPCAM5epochseval	TUM-PCAM-2387	TUM	TUM
PHIKONLINEARPCAM5epochseval	NORM-PCAM-28981	NORM	NORM
PHIKONLINEARPCAM5epochseval	TUM-PCAM-18031	TUM	TUM
PHIKONLINEARPCAM5epochseval	NORM-PCAM-4168	NORM	NORM
PHIKONLINEARPCAM5epochseval	NORM-PCAM-11760	NORM	NORM
PHIKONLINEARPCAM5epochseval	TUM-PCAM-3013	TUM	NORM
PHIKONLINEARPCAM5epochseval	NORM-PCAM-2077	NORM	NORM
PHIKONLINEARPCAM5epochseval	NORM-PCAM-3339	NORM	NORM
PHIKONLINEARPCAM5epochseval	NORM-PCAM-4145	NORM	NORM
PHIKONLINEARPCAM5epochseval	NORM-PCAM-12274	NORM	NORM
PHIKONLINEARPCAM5epochseval	TUM-PCAM-10212	TUM	TUM
PHIKONLINEARPCAM5epochseval	NORM-PCAM-19030	NORM	NORM
PHIKONLINEARPCAM5epochseval	NORM-PCAM-28850	NORM	NORM
PHIKONLINEARPCAM5epochseval	NORM-PCAM-11661	NORM	NORM
PHIKONLINEARPCAM5epochseval	NORM-PCAM-316	NORM	NORM
PHIKONLINEARPCAM5epochseval	TUM-PCAM-16633	TUM	TUM
PHIKONLINEARPCAM5epochseval	TUM-PCAM-32203	TUM	TUM
PHIKONLINEARPCAM5epochseval	NORM-PCAM-6824	NORM	NORM
Phikon linear 1 epoch	HP_MHIST_bvm	HP	HP
Phikon linear 1 epoch	HP_MHIST_axc	HP	HP
Phikon linear 1 epoch	HP_MHIST_acz	HP	HP
Phikon linear 1 epoch	HP_MHIST_ack	HP	HP
Phikon linear 1 epoch	HP_MHIST_cdw	HP	HP
Phikon linear 1 epoch	HP_MHIST_clj	HP	SSA
Phikon linear 1 epoch	HP_MHIST_adf	HP	HP
Phikon linear 1 epoch	SSA_MHIST_djn	SSA	SSA
Phikon linear 1 epoch	SSA_MHIST_adx	SSA	HP
Phikon linear 1 epoch	SSA_MHIST_czs	SSA	HP
Phikon linear 1 epoch	HP_MHIST_amw	HP	HP
Phikon linear 1 epoch	SSA_MHIST_aoo	SSA	HP
Phikon linear 1 epoch	HP_MHIST_dvu	HP	HP
Phikon linear 1 epoch	SSA_MHIST_aff	SSA	SSA
Phikon linear 1 epoch	HP_MHIST_enn	HP	HP
Phikon linear 1 epoch	SSA_MHIST_dmw	SSA	HP
Phikon linear 1 epoch	SSA_MHIST_eda	SSA	HP
Phikon linear 1 epoch	HP_MHIST_aof	HP	HP
Phikon linear 1 epoch	SSA_MHIST_bgv	SSA	HP
Phikon linear 1 epoch	SSA_MHIST_age	SSA	HP
Phikon linear 1 epoch	SSA_MHIST_drt	SSA	HP
Phikon linear 1 epoch	HP_MHIST_brp	HP	HP
Phikon linear 1 epoch	SSA_MHIST_crp	SSA	HP
Phikon linear 1 epoch	SSA_MHIST_dbm	SSA	HP
Phikon linear 1 epoch	HP_MHIST_coo	HP	HP
Phikon linear 1 epoch	HP_MHIST_adz	HP	HP
Phikon linear 1 epoch	HP_MHIST_bat	HP	HP
Phikon linear 1 epoch	HP_MHIST_bri	HP	HP
Phikon linear 1 epoch	HP_MHIST_bil	HP	HP
Phikon linear 1 epoch	HP_MHIST_ekt	HP	HP
Phikon linear 1 epoch	SSA_MHIST_ebd	SSA	HP
Phikon linear 1 epoch	SSA_MHIST_ekf	SSA	SSA
Phikon linear 1 epoch	HP_MHIST_dtb	HP	SSA
Phikon linear 1 epoch	SSA_MHIST_bse	SSA	SSA
Phikon linear 1 epoch	HP_MHIST_cuf	HP	HP
Phikon linear 1 epoch	HP_MHIST_aop	HP	HP
Phikon linear 1 epoch	HP_MHIST_blx	HP	HP
Phikon linear 1 epoch	SSA_MHIST_dib	SSA	SSA
Phikon linear 1 epoch	SSA_MHIST_agj	SSA	SSA
Phikon linear 1 epoch	SSA_MHIST_elx	SSA	HP
Phikon linear 1 epoch	HP_MHIST_afw	HP	HP
Phikon linear 1 epoch	SSA_MHIST_anh	SSA	HP
Phikon linear 1 epoch	SSA_MHIST_ehz	SSA	HP
Phikon linear 1 epoch	SSA_MHIST_cnc	SSA	HP
Phikon linear 1 epoch	HP_MHIST_dnv	HP	SSA
Phikon linear 1 epoch	SSA_MHIST_duq	SSA	HP
Phikon linear 1 epoch	HP_MHIST_att	HP	HP
Phikon linear 1 epoch	SSA_MHIST_dzb	SSA	HP
Phikon linear 1 epoch	SSA_MHIST_edp	SSA	HP
Phikon linear 1 epoch	SSA_MHIST_akm	SSA	HP
Phikon linear 1 epoch	SSA_MHIST_cia	SSA	HP
Phikon linear 1 epoch	HP_MHIST_eli	HP	HP
Phikon linear 1 epoch	SSA_MHIST_boo	SSA	SSA
Phikon linear 1 epoch	HP_MHIST_ehp	HP	HP
Phikon linear 1 epoch	HP_MHIST_aro	HP	HP
Phikon linear 1 epoch	HP_MHIST_bxv	HP	HP
Phikon linear 1 epoch	SSA_MHIST_bbi	SSA	HP
Phikon linear 1 epoch	SSA_MHIST_cnr	SSA	SSA
Phikon linear 1 epoch	SSA_MHIST_dre	SSA	SSA
Phikon linear 1 epoch	HP_MHIST_cpv	HP	HP
Phikon Linear PCAM 3 epochs	TUM-PCAM-16196	TUM	TUM
Phikon Linear PCAM 3 epochs	NORM-PCAM-2439	NORM	NORM
Phikon Linear PCAM 3 epochs	NORM-PCAM-8390	NORM	NORM
Phikon Linear PCAM 3 epochs	TUM-PCAM-17967	TUM	TUM
Phikon Linear PCAM 3 epochs	NORM-PCAM-26440	NORM	NORM
Phikon Linear PCAM 3 epochs	NORM-PCAM-1862	NORM	NORM
Phikon Linear PCAM 3 epochs	TUM-PCAM-2268	TUM	TUM
Phikon Linear PCAM 3 epochs	TUM-PCAM-26069	TUM	TUM
Phikon Linear PCAM 3 epochs	NORM-PCAM-30971	NORM	NORM
Phikon Linear PCAM 3 epochs	NORM-PCAM-4682	NORM	NORM
Phikon Linear PCAM 3 epochs	TUM-PCAM-4258	TUM	NORM
Phikon Linear PCAM 3 epochs	TUM-PCAM-13288	TUM	TUM
Phikon Linear PCAM 3 epochs	NORM-PCAM-31873	NORM	NORM
Phikon Linear PCAM 3 epochs	NORM-PCAM-22907	NORM	NORM
Phikon Linear PCAM 3 epochs	NORM-PCAM-32504	NORM	NORM
Phikon Linear PCAM 3 epochs	NORM-PCAM-9939	NORM	NORM
Phikon Linear PCAM 3 epochs	NORM-PCAM-9786	NORM	NORM
Phikon Linear PCAM 3 epochs	NORM-PCAM-8369	NORM	NORM
Phikon Linear PCAM 3 epochs	NORM-PCAM-412	NORM	NORM
Phikon Linear PCAM 3 epochs	TUM-PCAM-5071	TUM	TUM
Phikon Linear PCAM 3 epochs	NORM-PCAM-11396	NORM	NORM
Phikon Linear PCAM 3 epochs	TUM-PCAM-20615	TUM	TUM
Phikon Linear PCAM 3 epochs	TUM-PCAM-16221	TUM	TUM
Phikon Linear PCAM 3 epochs	TUM-PCAM-31440	TUM	TUM
Phikon Linear PCAM 3 epochs	NORM-PCAM-6806	NORM	NORM
Phikon Linear PCAM 3 epochs	TUM-PCAM-7233	TUM	TUM
Phikon Linear PCAM 3 epochs	NORM-PCAM-20148	NORM	NORM
Phikon Linear PCAM 3 epochs	NORM-PCAM-616	NORM	NORM
Phikon Linear PCAM 3 epochs	NORM-PCAM-26360	NORM	NORM
Phikon Linear PCAM 3 epochs	TUM-PCAM-7236	TUM	TUM
Phikon Linear PCAM 3 epochs	TUM-PCAM-4890	TUM	TUM
Phikon Linear PCAM 3 epochs	TUM-PCAM-24522	TUM	NORM
Phikon Linear PCAM 3 epochs	TUM-PCAM-25907	TUM	TUM
Phikon Linear PCAM 3 epochs	TUM-PCAM-10732	TUM	TUM
Phikon Linear PCAM 3 epochs	TUM-PCAM-1548	TUM	TUM
Phikon Linear PCAM 3 epochs	TUM-PCAM-7040	TUM	TUM
Phikon Linear PCAM 3 epochs	TUM-PCAM-6418	TUM	TUM
Phikon Linear PCAM 3 epochs	TUM-PCAM-13537	TUM	TUM
Phikon Linear PCAM 3 epochs	TUM-PCAM-24852	TUM	TUM
Phikon Linear PCAM 3 epochs	TUM-PCAM-19954	TUM	TUM
Phikon Linear PCAM 3 epochs	TUM-PCAM-19806	TUM	NORM
Phikon Linear PCAM 3 epochs	TUM-PCAM-22798	TUM	TUM
Phikon Linear PCAM 3 epochs	TUM-PCAM-2387	TUM	TUM
Phikon Linear PCAM 3 epochs	NORM-PCAM-28981	NORM	NORM
Phikon Linear PCAM 3 epochs	TUM-PCAM-18031	TUM	TUM
Phikon Linear PCAM 3 epochs	NORM-PCAM-4168	NORM	NORM
Phikon Linear PCAM 3 epochs	NORM-PCAM-11760	NORM	NORM
Phikon Linear PCAM 3 epochs	TUM-PCAM-3013	TUM	NORM
Phikon Linear PCAM 3 epochs	NORM-PCAM-2077	NORM	NORM
Phikon Linear PCAM 3 epochs	NORM-PCAM-3339	NORM	NORM
Phikon Linear PCAM 3 epochs	NORM-PCAM-4145	NORM	NORM
Phikon Linear PCAM 3 epochs	NORM-PCAM-12274	NORM	NORM
Phikon Linear PCAM 3 epochs	TUM-PCAM-10212	TUM	TUM
Phikon Linear PCAM 3 epochs	NORM-PCAM-19030	NORM	NORM
Phikon Linear PCAM 3 epochs	NORM-PCAM-28850	NORM	NORM
Phikon Linear PCAM 3 epochs	NORM-PCAM-11661	NORM	NORM
Phikon Linear PCAM 3 epochs	NORM-PCAM-316	NORM	NORM
Phikon Linear PCAM 3 epochs	TUM-PCAM-16633	TUM	TUM
Phikon Linear PCAM 3 epochs	TUM-PCAM-32203	TUM	TUM
Phikon Linear PCAM 3 epochs	NORM-PCAM-6824	NORM	NORM
Phikon Linear PCAM 10 epochs	TUM-PCAM-16196	TUM	TUM
Phikon Linear PCAM 10 epochs	NORM-PCAM-2439	NORM	NORM
Phikon Linear PCAM 10 epochs	NORM-PCAM-8390	NORM	NORM
Phikon Linear PCAM 10 epochs	TUM-PCAM-17967	TUM	TUM
Phikon Linear PCAM 10 epochs	NORM-PCAM-26440	NORM	NORM
Phikon Linear PCAM 10 epochs	NORM-PCAM-1862	NORM	NORM
Phikon Linear PCAM 10 epochs	TUM-PCAM-2268	TUM	TUM
Phikon Linear PCAM 10 epochs	TUM-PCAM-26069	TUM	TUM
Phikon Linear PCAM 10 epochs	NORM-PCAM-30971	NORM	NORM
Phikon Linear PCAM 10 epochs	NORM-PCAM-4682	NORM	NORM
Phikon Linear PCAM 10 epochs	TUM-PCAM-4258	TUM	NORM
Phikon Linear PCAM 10 epochs	TUM-PCAM-13288	TUM	TUM
Phikon Linear PCAM 10 epochs	NORM-PCAM-31873	NORM	NORM
Phikon Linear PCAM 10 epochs	NORM-PCAM-22907	NORM	NORM
Phikon Linear PCAM 10 epochs	NORM-PCAM-32504	NORM	NORM
Phikon Linear PCAM 10 epochs	NORM-PCAM-9939	NORM	NORM
Phikon Linear PCAM 10 epochs	NORM-PCAM-9786	NORM	NORM
Phikon Linear PCAM 10 epochs	NORM-PCAM-8369	NORM	NORM
Phikon Linear PCAM 10 epochs	NORM-PCAM-412	NORM	NORM
Phikon Linear PCAM 10 epochs	TUM-PCAM-5071	TUM	TUM
Phikon Linear PCAM 10 epochs	NORM-PCAM-11396	NORM	NORM
Phikon Linear PCAM 10 epochs	TUM-PCAM-20615	TUM	TUM
Phikon Linear PCAM 10 epochs	TUM-PCAM-16221	TUM	TUM
Phikon Linear PCAM 10 epochs	TUM-PCAM-31440	TUM	TUM
Phikon Linear PCAM 10 epochs	NORM-PCAM-6806	NORM	NORM
Phikon Linear PCAM 10 epochs	TUM-PCAM-7233	TUM	TUM
Phikon Linear PCAM 10 epochs	NORM-PCAM-20148	NORM	NORM
Phikon Linear PCAM 10 epochs	NORM-PCAM-616	NORM	NORM
Phikon Linear PCAM 10 epochs	NORM-PCAM-26360	NORM	NORM
Phikon Linear PCAM 10 epochs	TUM-PCAM-7236	TUM	TUM
Phikon Linear PCAM 10 epochs	TUM-PCAM-4890	TUM	TUM
Phikon Linear PCAM 10 epochs	TUM-PCAM-24522	TUM	NORM
Phikon Linear PCAM 10 epochs	TUM-PCAM-25907	TUM	TUM
Phikon Linear PCAM 10 epochs	TUM-PCAM-10732	TUM	TUM
Phikon Linear PCAM 10 epochs	TUM-PCAM-1548	TUM	TUM
Phikon Linear PCAM 10 epochs	TUM-PCAM-7040	TUM	TUM
Phikon Linear PCAM 10 epochs	TUM-PCAM-6418	TUM	TUM
Phikon Linear PCAM 10 epochs	TUM-PCAM-13537	TUM	TUM
Phikon Linear PCAM 10 epochs	TUM-PCAM-24852	TUM	TUM
Phikon Linear PCAM 10 epochs	TUM-PCAM-19954	TUM	TUM
Phikon Linear PCAM 10 epochs	TUM-PCAM-19806	TUM	TUM
Phikon Linear PCAM 10 epochs	TUM-PCAM-22798	TUM	TUM
Phikon Linear PCAM 10 epochs	TUM-PCAM-2387	TUM	TUM
Phikon Linear PCAM 10 epochs	NORM-PCAM-28981	NORM	NORM
Phikon Linear PCAM 10 epochs	TUM-PCAM-18031	TUM	TUM
Phikon Linear PCAM 10 epochs	NORM-PCAM-4168	NORM	NORM
Phikon Linear PCAM 10 epochs	NORM-PCAM-11760	NORM	NORM
Phikon Linear PCAM 10 epochs	TUM-PCAM-3013	TUM	NORM
Phikon Linear PCAM 10 epochs	NORM-PCAM-2077	NORM	NORM
Phikon Linear PCAM 10 epochs	NORM-PCAM-3339	NORM	NORM
Phikon Linear PCAM 10 epochs	NORM-PCAM-4145	NORM	NORM
Phikon Linear PCAM 10 epochs	NORM-PCAM-12274	NORM	NORM
Phikon Linear PCAM 10 epochs	TUM-PCAM-10212	TUM	TUM
Phikon Linear PCAM 10 epochs	NORM-PCAM-19030	NORM	NORM
Phikon Linear PCAM 10 epochs	NORM-PCAM-28850	NORM	NORM
Phikon Linear PCAM 10 epochs	NORM-PCAM-11661	NORM	NORM
Phikon Linear PCAM 10 epochs	NORM-PCAM-316	NORM	NORM
Phikon Linear PCAM 10 epochs	TUM-PCAM-16633	TUM	TUM
Phikon Linear PCAM 10 epochs	TUM-PCAM-32203	TUM	TUM
Phikon Linear PCAM 10 epochs	NORM-PCAM-6824	NORM	NORM
Phikon Linear MHIST 5 epochs	HP_MHIST_bvm	HP	HP
Phikon Linear MHIST 5 epochs	HP_MHIST_axc	HP	HP
Phikon Linear MHIST 5 epochs	HP_MHIST_acz	HP	HP
Phikon Linear MHIST 5 epochs	HP_MHIST_ack	HP	HP
Phikon Linear MHIST 5 epochs	HP_MHIST_cdw	HP	HP
Phikon Linear MHIST 5 epochs	HP_MHIST_clj	HP	SSA
Phikon Linear MHIST 5 epochs	HP_MHIST_adf	HP	SSA
Phikon Linear MHIST 5 epochs	SSA_MHIST_djn	SSA	HP
Phikon Linear MHIST 5 epochs	SSA_MHIST_adx	SSA	SSA
Phikon Linear MHIST 5 epochs	SSA_MHIST_czs	SSA	SSA
Phikon Linear MHIST 5 epochs	HP_MHIST_amw	HP	HP
Phikon Linear MHIST 5 epochs	SSA_MHIST_aoo	SSA	SSA
Phikon Linear MHIST 5 epochs	HP_MHIST_dvu	HP	HP
Phikon Linear MHIST 5 epochs	SSA_MHIST_aff	SSA	SSA
Phikon Linear MHIST 5 epochs	HP_MHIST_enn	HP	HP
Phikon Linear MHIST 5 epochs	SSA_MHIST_dmw	SSA	SSA
Phikon Linear MHIST 5 epochs	SSA_MHIST_eda	SSA	SSA
Phikon Linear MHIST 5 epochs	HP_MHIST_aof	HP	HP
Phikon Linear MHIST 5 epochs	SSA_MHIST_bgv	SSA	HP
Phikon Linear MHIST 5 epochs	SSA_MHIST_age	SSA	SSA
Phikon Linear MHIST 5 epochs	SSA_MHIST_drt	SSA	SSA
Phikon Linear MHIST 5 epochs	HP_MHIST_brp	HP	HP
Phikon Linear MHIST 5 epochs	SSA_MHIST_crp	SSA	SSA
Phikon Linear MHIST 5 epochs	SSA_MHIST_dbm	SSA	HP
Phikon Linear MHIST 5 epochs	HP_MHIST_coo	HP	HP
Phikon Linear MHIST 5 epochs	HP_MHIST_adz	HP	HP
Phikon Linear MHIST 5 epochs	HP_MHIST_bat	HP	HP
Phikon Linear MHIST 5 epochs	HP_MHIST_bri	HP	HP
Phikon Linear MHIST 5 epochs	HP_MHIST_bil	HP	HP
Phikon Linear MHIST 5 epochs	HP_MHIST_ekt	HP	HP
Phikon Linear MHIST 5 epochs	SSA_MHIST_ebd	SSA	HP
Phikon Linear MHIST 5 epochs	SSA_MHIST_ekf	SSA	SSA
Phikon Linear MHIST 5 epochs	HP_MHIST_dtb	HP	HP
Phikon Linear MHIST 5 epochs	SSA_MHIST_bse	SSA	SSA
Phikon Linear MHIST 5 epochs	HP_MHIST_cuf	HP	HP
Phikon Linear MHIST 5 epochs	HP_MHIST_aop	HP	HP
Phikon Linear MHIST 5 epochs	HP_MHIST_blx	HP	HP
Phikon Linear MHIST 5 epochs	SSA_MHIST_dib	SSA	SSA
Phikon Linear MHIST 5 epochs	SSA_MHIST_agj	SSA	SSA
Phikon Linear MHIST 5 epochs	SSA_MHIST_elx	SSA	SSA
Phikon Linear MHIST 5 epochs	HP_MHIST_afw	HP	HP
Phikon Linear MHIST 5 epochs	SSA_MHIST_anh	SSA	SSA
Phikon Linear MHIST 5 epochs	SSA_MHIST_ehz	SSA	SSA
Phikon Linear MHIST 5 epochs	SSA_MHIST_cnc	SSA	SSA
Phikon Linear MHIST 5 epochs	HP_MHIST_dnv	HP	HP
Phikon Linear MHIST 5 epochs	SSA_MHIST_duq	SSA	HP
Phikon Linear MHIST 5 epochs	HP_MHIST_att	HP	HP
Phikon Linear MHIST 5 epochs	SSA_MHIST_dzb	SSA	SSA
Phikon Linear MHIST 5 epochs	SSA_MHIST_edp	SSA	SSA
Phikon Linear MHIST 5 epochs	SSA_MHIST_akm	SSA	SSA
Phikon Linear MHIST 5 epochs	SSA_MHIST_cia	SSA	HP
Phikon Linear MHIST 5 epochs	HP_MHIST_eli	HP	HP
Phikon Linear MHIST 5 epochs	SSA_MHIST_boo	SSA	SSA
Phikon Linear MHIST 5 epochs	HP_MHIST_ehp	HP	HP
Phikon Linear MHIST 5 epochs	HP_MHIST_aro	HP	HP
Phikon Linear MHIST 5 epochs	HP_MHIST_bxv	HP	HP
Phikon Linear MHIST 5 epochs	SSA_MHIST_bbi	SSA	SSA
Phikon Linear MHIST 5 epochs	SSA_MHIST_cnr	SSA	SSA
Phikon Linear MHIST 5 epochs	SSA_MHIST_dre	SSA	SSA
Phikon Linear MHIST 5 epochs	HP_MHIST_cpv	HP	HP
Phikon Linear PCAM 1 epoch	TUM-PCAM-16196	TUM	TUM
Phikon Linear PCAM 1 epoch	NORM-PCAM-2439	NORM	NORM
Phikon Linear PCAM 1 epoch	NORM-PCAM-8390	NORM	NORM
Phikon Linear PCAM 1 epoch	TUM-PCAM-17967	TUM	TUM
Phikon Linear PCAM 1 epoch	NORM-PCAM-26440	NORM	NORM
Phikon Linear PCAM 1 epoch	NORM-PCAM-1862	NORM	NORM
Phikon Linear PCAM 1 epoch	TUM-PCAM-2268	TUM	TUM
Phikon Linear PCAM 1 epoch	TUM-PCAM-26069	TUM	TUM
Phikon Linear PCAM 1 epoch	NORM-PCAM-30971	NORM	NORM
Phikon Linear PCAM 1 epoch	NORM-PCAM-4682	NORM	NORM
Phikon Linear PCAM 1 epoch	TUM-PCAM-4258	TUM	NORM
Phikon Linear PCAM 1 epoch	TUM-PCAM-13288	TUM	TUM
Phikon Linear PCAM 1 epoch	NORM-PCAM-31873	NORM	NORM
Phikon Linear PCAM 1 epoch	NORM-PCAM-22907	NORM	NORM
Phikon Linear PCAM 1 epoch	NORM-PCAM-32504	NORM	NORM
Phikon Linear PCAM 1 epoch	NORM-PCAM-9939	NORM	NORM
Phikon Linear PCAM 1 epoch	NORM-PCAM-9786	NORM	NORM
Phikon Linear PCAM 1 epoch	NORM-PCAM-8369	NORM	NORM
Phikon Linear PCAM 1 epoch	NORM-PCAM-412	NORM	NORM
Phikon Linear PCAM 1 epoch	TUM-PCAM-5071	TUM	TUM
Phikon Linear PCAM 1 epoch	NORM-PCAM-11396	NORM	NORM
Phikon Linear PCAM 1 epoch	TUM-PCAM-20615	TUM	NORM
Phikon Linear PCAM 1 epoch	TUM-PCAM-16221	TUM	TUM
Phikon Linear PCAM 1 epoch	TUM-PCAM-31440	TUM	TUM
Phikon Linear PCAM 1 epoch	NORM-PCAM-6806	NORM	NORM
Phikon Linear PCAM 1 epoch	TUM-PCAM-7233	TUM	TUM
Phikon Linear PCAM 1 epoch	NORM-PCAM-20148	NORM	NORM
Phikon Linear PCAM 1 epoch	NORM-PCAM-616	NORM	NORM
Phikon Linear PCAM 1 epoch	NORM-PCAM-26360	NORM	NORM
Phikon Linear PCAM 1 epoch	TUM-PCAM-7236	TUM	TUM
Phikon Linear PCAM 1 epoch	TUM-PCAM-4890	TUM	TUM
Phikon Linear PCAM 1 epoch	TUM-PCAM-24522	TUM	NORM
Phikon Linear PCAM 1 epoch	TUM-PCAM-25907	TUM	TUM
Phikon Linear PCAM 1 epoch	TUM-PCAM-10732	TUM	TUM
Phikon Linear PCAM 1 epoch	TUM-PCAM-1548	TUM	TUM
Phikon Linear PCAM 1 epoch	TUM-PCAM-7040	TUM	TUM
Phikon Linear PCAM 1 epoch	TUM-PCAM-6418	TUM	TUM
Phikon Linear PCAM 1 epoch	TUM-PCAM-13537	TUM	TUM
Phikon Linear PCAM 1 epoch	TUM-PCAM-24852	TUM	TUM
Phikon Linear PCAM 1 epoch	TUM-PCAM-19954	TUM	TUM
Phikon Linear PCAM 1 epoch	TUM-PCAM-19806	TUM	NORM
Phikon Linear PCAM 1 epoch	TUM-PCAM-22798	TUM	TUM
Phikon Linear PCAM 1 epoch	TUM-PCAM-2387	TUM	TUM
Phikon Linear PCAM 1 epoch	NORM-PCAM-28981	NORM	NORM
Phikon Linear PCAM 1 epoch	TUM-PCAM-18031	TUM	TUM
Phikon Linear PCAM 1 epoch	NORM-PCAM-4168	NORM	NORM
Phikon Linear PCAM 1 epoch	NORM-PCAM-11760	NORM	NORM
Phikon Linear PCAM 1 epoch	TUM-PCAM-3013	TUM	NORM
Phikon Linear PCAM 1 epoch	NORM-PCAM-2077	NORM	NORM
Phikon Linear PCAM 1 epoch	NORM-PCAM-3339	NORM	NORM
Phikon Linear PCAM 1 epoch	NORM-PCAM-4145	NORM	NORM
Phikon Linear PCAM 1 epoch	NORM-PCAM-12274	NORM	NORM
Phikon Linear PCAM 1 epoch	TUM-PCAM-10212	TUM	TUM
Phikon Linear PCAM 1 epoch	NORM-PCAM-19030	NORM	NORM
Phikon Linear PCAM 1 epoch	NORM-PCAM-28850	NORM	NORM
Phikon Linear PCAM 1 epoch	NORM-PCAM-11661	NORM	NORM
Phikon Linear PCAM 1 epoch	NORM-PCAM-316	NORM	NORM
Phikon Linear PCAM 1 epoch	TUM-PCAM-16633	TUM	TUM
Phikon Linear PCAM 1 epoch	TUM-PCAM-32203	TUM	TUM
Phikon Linear PCAM 1 epoch	NORM-PCAM-6824	NORM	NORM
Phikon Linear MHIST 3 epochs	HP_MHIST_bvm	HP	HP
Phikon Linear MHIST 3 epochs	HP_MHIST_axc	HP	HP
Phikon Linear MHIST 3 epochs	HP_MHIST_acz	HP	HP
Phikon Linear MHIST 3 epochs	HP_MHIST_ack	HP	HP
Phikon Linear MHIST 3 epochs	HP_MHIST_cdw	HP	HP
Phikon Linear MHIST 3 epochs	HP_MHIST_clj	HP	SSA
Phikon Linear MHIST 3 epochs	HP_MHIST_adf	HP	HP
Phikon Linear MHIST 3 epochs	SSA_MHIST_djn	SSA	HP
Phikon Linear MHIST 3 epochs	SSA_MHIST_adx	SSA	SSA
Phikon Linear MHIST 3 epochs	SSA_MHIST_czs	SSA	SSA
Phikon Linear MHIST 3 epochs	HP_MHIST_amw	HP	HP
Phikon Linear MHIST 3 epochs	SSA_MHIST_aoo	SSA	SSA
Phikon Linear MHIST 3 epochs	HP_MHIST_dvu	HP	HP
Phikon Linear MHIST 3 epochs	SSA_MHIST_aff	SSA	SSA
Phikon Linear MHIST 3 epochs	HP_MHIST_enn	HP	HP
Phikon Linear MHIST 3 epochs	SSA_MHIST_dmw	SSA	HP
Phikon Linear MHIST 3 epochs	SSA_MHIST_eda	SSA	SSA
Phikon Linear MHIST 3 epochs	HP_MHIST_aof	HP	HP
Phikon Linear MHIST 3 epochs	SSA_MHIST_bgv	SSA	HP
Phikon Linear MHIST 3 epochs	SSA_MHIST_age	SSA	SSA
Phikon Linear MHIST 3 epochs	SSA_MHIST_drt	SSA	HP
Phikon Linear MHIST 3 epochs	HP_MHIST_brp	HP	HP
Phikon Linear MHIST 3 epochs	SSA_MHIST_crp	SSA	SSA
Phikon Linear MHIST 3 epochs	SSA_MHIST_dbm	SSA	HP
Phikon Linear MHIST 3 epochs	HP_MHIST_coo	HP	HP
Phikon Linear MHIST 3 epochs	HP_MHIST_adz	HP	HP
Phikon Linear MHIST 3 epochs	HP_MHIST_bat	HP	HP
Phikon Linear MHIST 3 epochs	HP_MHIST_bri	HP	HP
Phikon Linear MHIST 3 epochs	HP_MHIST_bil	HP	HP
Phikon Linear MHIST 3 epochs	HP_MHIST_ekt	HP	HP
Phikon Linear MHIST 3 epochs	SSA_MHIST_ebd	SSA	HP
Phikon Linear MHIST 3 epochs	SSA_MHIST_ekf	SSA	SSA
Phikon Linear MHIST 3 epochs	HP_MHIST_dtb	HP	HP
Phikon Linear MHIST 3 epochs	SSA_MHIST_bse	SSA	SSA
Phikon Linear MHIST 3 epochs	HP_MHIST_cuf	HP	HP
Phikon Linear MHIST 3 epochs	HP_MHIST_aop	HP	HP
Phikon Linear MHIST 3 epochs	HP_MHIST_blx	HP	HP
Phikon Linear MHIST 3 epochs	SSA_MHIST_dib	SSA	SSA
Phikon Linear MHIST 3 epochs	SSA_MHIST_agj	SSA	SSA
Phikon Linear MHIST 3 epochs	SSA_MHIST_elx	SSA	SSA
Phikon Linear MHIST 3 epochs	HP_MHIST_afw	HP	HP
Phikon Linear MHIST 3 epochs	SSA_MHIST_anh	SSA	HP
Phikon Linear MHIST 3 epochs	SSA_MHIST_ehz	SSA	HP
Phikon Linear MHIST 3 epochs	SSA_MHIST_cnc	SSA	HP
Phikon Linear MHIST 3 epochs	HP_MHIST_dnv	HP	HP
Phikon Linear MHIST 3 epochs	SSA_MHIST_duq	SSA	HP
Phikon Linear MHIST 3 epochs	HP_MHIST_att	HP	HP
Phikon Linear MHIST 3 epochs	SSA_MHIST_dzb	SSA	SSA
Phikon Linear MHIST 3 epochs	SSA_MHIST_edp	SSA	SSA
Phikon Linear MHIST 3 epochs	SSA_MHIST_akm	SSA	HP
Phikon Linear MHIST 3 epochs	SSA_MHIST_cia	SSA	HP
Phikon Linear MHIST 3 epochs	HP_MHIST_eli	HP	HP
Phikon Linear MHIST 3 epochs	SSA_MHIST_boo	SSA	HP
Phikon Linear MHIST 3 epochs	HP_MHIST_ehp	HP	HP
Phikon Linear MHIST 3 epochs	HP_MHIST_aro	HP	SSA
Phikon Linear MHIST 3 epochs	HP_MHIST_bxv	HP	HP
Phikon Linear MHIST 3 epochs	SSA_MHIST_bbi	SSA	SSA
Phikon Linear MHIST 3 epochs	SSA_MHIST_cnr	SSA	HP
Phikon Linear MHIST 3 epochs	SSA_MHIST_dre	SSA	SSA
Phikon Linear MHIST 3 epochs	HP_MHIST_cpv	HP	HP
Resnet 50 MHIST	SSA_MHIST_edp	SSA	HP
Resnet 50 MHIST	SSA_MHIST_cnr	SSA	HP
Resnet 50 MHIST	SSA_MHIST_aoo	SSA	HP
Resnet 50 MHIST	SSA_MHIST_agj	SSA	HP
Resnet 50 MHIST	HP_MHIST_aof	HP	HP
Resnet 50 MHIST	SSA_MHIST_ebd	SSA	HP
Resnet 50 MHIST	SSA_MHIST_dib	SSA	HP
Resnet 50 MHIST	HP_MHIST_eli	HP	HP
Resnet 50 MHIST	SSA_MHIST_dmw	SSA	HP
Resnet 50 MHIST	SSA_MHIST_bse	SSA	HP
Resnet 50 MHIST	SSA_MHIST_dzb	SSA	HP
Resnet 50 MHIST	HP_MHIST_coo	HP	HP
Resnet 50 MHIST	HP_MHIST_cdw	HP	HP
Resnet 50 MHIST	SSA_MHIST_ekf	SSA	HP
Resnet 50 MHIST	HP_MHIST_bil	HP	HP
Resnet 50 MHIST	SSA_MHIST_duq	SSA	HP
Resnet 50 MHIST	HP_MHIST_ehp	HP	HP
Resnet 50 MHIST	SSA_MHIST_bgv	SSA	HP
Resnet 50 MHIST	SSA_MHIST_elx	SSA	HP
Resnet 50 MHIST	HP_MHIST_adf	HP	HP
Resnet 50 MHIST	HP_MHIST_bat	HP	HP
Resnet 50 MHIST	SSA_MHIST_crp	SSA	HP
Resnet 50 MHIST	HP_MHIST_cpv	HP	HP
Resnet 50 MHIST	HP_MHIST_cuf	HP	HP
Resnet 50 MHIST	SSA_MHIST_aff	SSA	HP
Resnet 50 MHIST	SSA_MHIST_cia	SSA	HP
Resnet 50 MHIST	HP_MHIST_att	HP	HP
Resnet 50 MHIST	HP_MHIST_dtb	HP	HP
Resnet 50 MHIST	HP_MHIST_bri	HP	HP
Resnet 50 MHIST	HP_MHIST_enn	HP	HP
Resnet 50 MHIST	SSA_MHIST_eda	SSA	HP
Resnet 50 MHIST	HP_MHIST_aro	HP	HP
Resnet 50 MHIST	SSA_MHIST_anh	SSA	HP
Resnet 50 MHIST	HP_MHIST_bvm	HP	HP
Resnet 50 MHIST	SSA_MHIST_cnc	SSA	HP
Resnet 50 MHIST	HP_MHIST_dnv	HP	HP
Resnet 50 MHIST	HP_MHIST_ack	HP	HP
Resnet 50 MHIST	SSA_MHIST_age	SSA	HP
Resnet 50 MHIST	HP_MHIST_blx	HP	HP
Resnet 50 MHIST	HP_MHIST_acz	HP	HP
Resnet 50 MHIST	HP_MHIST_dvu	HP	HP
Resnet 50 MHIST	SSA_MHIST_akm	SSA	HP
Resnet 50 MHIST	SSA_MHIST_boo	SSA	HP
Resnet 50 MHIST	SSA_MHIST_drt	SSA	HP
Resnet 50 MHIST	HP_MHIST_aop	HP	HP
Resnet 50 MHIST	HP_MHIST_bxv	HP	HP
Resnet 50 MHIST	SSA_MHIST_djn	SSA	HP
Resnet 50 MHIST	SSA_MHIST_czs	SSA	HP
Resnet 50 MHIST	HP_MHIST_ekt	HP	HP
Resnet 50 MHIST	SSA_MHIST_ehz	SSA	HP
Resnet 50 MHIST	HP_MHIST_amw	HP	HP
Resnet 50 MHIST	SSA_MHIST_bbi	SSA	HP
Resnet 50 MHIST	HP_MHIST_axc	HP	HP
Resnet 50 MHIST	SSA_MHIST_dbm	SSA	HP
Resnet 50 MHIST	SSA_MHIST_dre	SSA	HP
Resnet 50 MHIST	HP_MHIST_clj	HP	HP
Resnet 50 MHIST	HP_MHIST_adz	HP	HP
Resnet 50 MHIST	HP_MHIST_afw	HP	HP
Resnet 50 MHIST	HP_MHIST_brp	HP	HP
Resnet 50 MHIST	SSA_MHIST_adx	SSA	HP
Vit SMALL PCAM	TUM-PCAM-7040	TUM	TUM
Vit SMALL PCAM	TUM-PCAM-4890	TUM	TUM
Vit SMALL PCAM	TUM-PCAM-16196	TUM	TUM
Vit SMALL PCAM	TUM-PCAM-20615	TUM	TUM
Vit SMALL PCAM	TUM-PCAM-22798	TUM	TUM
Vit SMALL PCAM	NORM-PCAM-11661	NORM	NORM
Vit SMALL PCAM	TUM-PCAM-19806	TUM	TUM
Vit SMALL PCAM	TUM-PCAM-13288	TUM	TUM
Vit SMALL PCAM	TUM-PCAM-3013	TUM	NORM
Vit SMALL PCAM	NORM-PCAM-32504	NORM	TUM
Vit SMALL PCAM	NORM-PCAM-26360	NORM	NORM
Vit SMALL PCAM	NORM-PCAM-12274	NORM	NORM
Vit SMALL PCAM	NORM-PCAM-22907	NORM	NORM
Vit SMALL PCAM	TUM-PCAM-4258	TUM	NORM
Vit SMALL PCAM	TUM-PCAM-31440	TUM	TUM
Vit SMALL PCAM	NORM-PCAM-20148	NORM	NORM
Vit SMALL PCAM	TUM-PCAM-6418	TUM	TUM
Vit SMALL PCAM	TUM-PCAM-2387	TUM	TUM
Vit SMALL PCAM	NORM-PCAM-9939	NORM	NORM
Vit SMALL PCAM	NORM-PCAM-9786	NORM	NORM
Vit SMALL PCAM	TUM-PCAM-13537	TUM	TUM
Vit SMALL PCAM	NORM-PCAM-8390	NORM	NORM
Vit SMALL PCAM	TUM-PCAM-16633	TUM	TUM
Vit SMALL PCAM	TUM-PCAM-16221	TUM	TUM
Vit SMALL PCAM	TUM-PCAM-24522	TUM	TUM
Vit SMALL PCAM	NORM-PCAM-11396	NORM	NORM
Vit SMALL PCAM	NORM-PCAM-26440	NORM	TUM
Vit SMALL PCAM	NORM-PCAM-30971	NORM	TUM
Vit SMALL PCAM	NORM-PCAM-3339	NORM	NORM
Vit SMALL PCAM	NORM-PCAM-1862	NORM	NORM
Vit SMALL PCAM	TUM-PCAM-10732	TUM	TUM
Vit SMALL PCAM	NORM-PCAM-28981	NORM	NORM
Vit SMALL PCAM	TUM-PCAM-1548	TUM	TUM
Vit SMALL PCAM	NORM-PCAM-4682	NORM	NORM
Vit SMALL PCAM	TUM-PCAM-17967	TUM	TUM
Vit SMALL PCAM	TUM-PCAM-24852	TUM	TUM
Vit SMALL PCAM	TUM-PCAM-18031	TUM	TUM
Vit SMALL PCAM	TUM-PCAM-19954	TUM	TUM
Vit SMALL PCAM	NORM-PCAM-19030	NORM	NORM
Vit SMALL PCAM	NORM-PCAM-616	NORM	NORM
Vit SMALL PCAM	NORM-PCAM-31873	NORM	NORM
Vit SMALL PCAM	TUM-PCAM-7236	TUM	TUM
Vit SMALL PCAM	NORM-PCAM-28850	NORM	TUM
Vit SMALL PCAM	NORM-PCAM-8369	NORM	NORM
Vit SMALL PCAM	NORM-PCAM-316	NORM	TUM
Vit SMALL PCAM	TUM-PCAM-26069	TUM	TUM
Vit SMALL PCAM	TUM-PCAM-7233	TUM	TUM
Vit SMALL PCAM	NORM-PCAM-2439	NORM	NORM
Vit SMALL PCAM	TUM-PCAM-32203	TUM	TUM
Vit SMALL PCAM	NORM-PCAM-11760	NORM	NORM
Vit SMALL PCAM	TUM-PCAM-2268	TUM	TUM
Vit SMALL PCAM	NORM-PCAM-2077	NORM	NORM
Vit SMALL PCAM	TUM-PCAM-25907	TUM	NORM
Vit SMALL PCAM	NORM-PCAM-6806	NORM	NORM
Vit SMALL PCAM	NORM-PCAM-6824	NORM	NORM
Vit SMALL PCAM	NORM-PCAM-4145	NORM	TUM
Vit SMALL PCAM	NORM-PCAM-412	NORM	NORM
Vit SMALL PCAM	NORM-PCAM-4168	NORM	NORM
Vit SMALL PCAM	TUM-PCAM-10212	TUM	TUM
Vit SMALL PCAM	TUM-PCAM-5071	TUM	TUM
Tiny VIT PCAM	TUM-PCAM-7040	TUM	TUM
Tiny VIT PCAM	TUM-PCAM-4890	TUM	TUM
Tiny VIT PCAM	TUM-PCAM-16196	TUM	TUM
Tiny VIT PCAM	TUM-PCAM-20615	TUM	NORM
Tiny VIT PCAM	TUM-PCAM-22798	TUM	TUM
Tiny VIT PCAM	NORM-PCAM-11661	NORM	NORM
Tiny VIT PCAM	TUM-PCAM-19806	TUM	TUM
Tiny VIT PCAM	TUM-PCAM-13288	TUM	TUM
Tiny VIT PCAM	TUM-PCAM-3013	TUM	NORM
Tiny VIT PCAM	NORM-PCAM-32504	NORM	NORM
Tiny VIT PCAM	NORM-PCAM-26360	NORM	NORM
Tiny VIT PCAM	NORM-PCAM-12274	NORM	NORM
Tiny VIT PCAM	NORM-PCAM-22907	NORM	NORM
Tiny VIT PCAM	TUM-PCAM-4258	TUM	NORM
Tiny VIT PCAM	TUM-PCAM-31440	TUM	TUM
Tiny VIT PCAM	NORM-PCAM-20148	NORM	NORM
Tiny VIT PCAM	TUM-PCAM-6418	TUM	TUM
Tiny VIT PCAM	TUM-PCAM-2387	TUM	TUM
Tiny VIT PCAM	NORM-PCAM-9939	NORM	NORM
Tiny VIT PCAM	NORM-PCAM-9786	NORM	NORM
Tiny VIT PCAM	TUM-PCAM-13537	TUM	TUM
Tiny VIT PCAM	NORM-PCAM-8390	NORM	NORM
Tiny VIT PCAM	TUM-PCAM-16633	TUM	TUM
Tiny VIT PCAM	TUM-PCAM-16221	TUM	TUM
Tiny VIT PCAM	TUM-PCAM-24522	TUM	TUM
Tiny VIT PCAM	NORM-PCAM-11396	NORM	NORM
Tiny VIT PCAM	NORM-PCAM-26440	NORM	NORM
Tiny VIT PCAM	NORM-PCAM-30971	NORM	NORM
Tiny VIT PCAM	NORM-PCAM-3339	NORM	NORM
Tiny VIT PCAM	NORM-PCAM-1862	NORM	NORM
Tiny VIT PCAM	TUM-PCAM-10732	TUM	TUM
Tiny VIT PCAM	NORM-PCAM-28981	NORM	NORM
Tiny VIT PCAM	TUM-PCAM-1548	TUM	TUM
Tiny VIT PCAM	NORM-PCAM-4682	NORM	NORM
Tiny VIT PCAM	TUM-PCAM-17967	TUM	TUM
Tiny VIT PCAM	TUM-PCAM-24852	TUM	TUM
Tiny VIT PCAM	TUM-PCAM-18031	TUM	TUM
Tiny VIT PCAM	TUM-PCAM-19954	TUM	TUM
Tiny VIT PCAM	NORM-PCAM-19030	NORM	NORM
Tiny VIT PCAM	NORM-PCAM-616	NORM	NORM
Tiny VIT PCAM	NORM-PCAM-31873	NORM	NORM
Tiny VIT PCAM	TUM-PCAM-7236	TUM	TUM
Tiny VIT PCAM	NORM-PCAM-28850	NORM	NORM
Tiny VIT PCAM	NORM-PCAM-8369	NORM	NORM
Tiny VIT PCAM	NORM-PCAM-316	NORM	TUM
Tiny VIT PCAM	TUM-PCAM-26069	TUM	TUM
Tiny VIT PCAM	TUM-PCAM-7233	TUM	TUM
Tiny VIT PCAM	NORM-PCAM-2439	NORM	NORM
Tiny VIT PCAM	TUM-PCAM-32203	TUM	TUM
Tiny VIT PCAM	NORM-PCAM-11760	NORM	NORM
Tiny VIT PCAM	TUM-PCAM-2268	TUM	TUM
Tiny VIT PCAM	NORM-PCAM-2077	NORM	NORM
Tiny VIT PCAM	TUM-PCAM-25907	TUM	TUM
Tiny VIT PCAM	NORM-PCAM-6806	NORM	NORM
Tiny VIT PCAM	NORM-PCAM-6824	NORM	NORM
Tiny VIT PCAM	NORM-PCAM-4145	NORM	NORM
Tiny VIT PCAM	NORM-PCAM-412	NORM	NORM
Tiny VIT PCAM	NORM-PCAM-4168	NORM	NORM
Tiny VIT PCAM	TUM-PCAM-10212	TUM	TUM
Tiny VIT PCAM	TUM-PCAM-5071	TUM	TUM
Resnet 50 PCAM	TUM-PCAM-7040	TUM	TUM
Resnet 50 PCAM	TUM-PCAM-4890	TUM	TUM
Resnet 50 PCAM	TUM-PCAM-16196	TUM	TUM
Resnet 50 PCAM	TUM-PCAM-20615	TUM	TUM
Resnet 50 PCAM	TUM-PCAM-22798	TUM	TUM
Resnet 50 PCAM	NORM-PCAM-11661	NORM	NORM
Resnet 50 PCAM	TUM-PCAM-19806	TUM	TUM
Resnet 50 PCAM	TUM-PCAM-13288	TUM	TUM
Resnet 50 PCAM	TUM-PCAM-3013	TUM	NORM
Resnet 50 PCAM	NORM-PCAM-32504	NORM	NORM
Resnet 50 PCAM	NORM-PCAM-26360	NORM	NORM
Resnet 50 PCAM	NORM-PCAM-12274	NORM	NORM
Resnet 50 PCAM	NORM-PCAM-22907	NORM	NORM
Resnet 50 PCAM	TUM-PCAM-4258	TUM	NORM
Resnet 50 PCAM	TUM-PCAM-31440	TUM	NORM
Resnet 50 PCAM	NORM-PCAM-20148	NORM	NORM
Resnet 50 PCAM	TUM-PCAM-6418	TUM	TUM
Resnet 50 PCAM	TUM-PCAM-2387	TUM	TUM
Resnet 50 PCAM	NORM-PCAM-9939	NORM	NORM
Resnet 50 PCAM	NORM-PCAM-9786	NORM	NORM
Resnet 50 PCAM	TUM-PCAM-13537	TUM	TUM
Resnet 50 PCAM	NORM-PCAM-8390	NORM	TUM
Resnet 50 PCAM	TUM-PCAM-16633	TUM	NORM
Resnet 50 PCAM	TUM-PCAM-16221	TUM	TUM
Resnet 50 PCAM	TUM-PCAM-24522	TUM	NORM
Resnet 50 PCAM	NORM-PCAM-11396	NORM	NORM
Resnet 50 PCAM	NORM-PCAM-26440	NORM	TUM
Resnet 50 PCAM	NORM-PCAM-30971	NORM	NORM
Resnet 50 PCAM	NORM-PCAM-3339	NORM	NORM
Resnet 50 PCAM	NORM-PCAM-1862	NORM	NORM
Resnet 50 PCAM	TUM-PCAM-10732	TUM	TUM
Resnet 50 PCAM	NORM-PCAM-28981	NORM	NORM
Resnet 50 PCAM	TUM-PCAM-1548	TUM	TUM
Resnet 50 PCAM	NORM-PCAM-4682	NORM	NORM
Resnet 50 PCAM	TUM-PCAM-17967	TUM	TUM
Resnet 50 PCAM	TUM-PCAM-24852	TUM	TUM
Resnet 50 PCAM	TUM-PCAM-18031	TUM	TUM
Resnet 50 PCAM	TUM-PCAM-19954	TUM	TUM
Resnet 50 PCAM	NORM-PCAM-19030	NORM	NORM
Resnet 50 PCAM	NORM-PCAM-616	NORM	NORM
Resnet 50 PCAM	NORM-PCAM-31873	NORM	NORM
Resnet 50 PCAM	TUM-PCAM-7236	TUM	NORM
Resnet 50 PCAM	NORM-PCAM-28850	NORM	NORM
Resnet 50 PCAM	NORM-PCAM-8369	NORM	NORM
Resnet 50 PCAM	NORM-PCAM-316	NORM	NORM
Resnet 50 PCAM	TUM-PCAM-26069	TUM	TUM
Resnet 50 PCAM	TUM-PCAM-7233	TUM	TUM
Resnet 50 PCAM	NORM-PCAM-2439	NORM	NORM
Resnet 50 PCAM	TUM-PCAM-32203	TUM	TUM
Resnet 50 PCAM	NORM-PCAM-11760	NORM	NORM
Resnet 50 PCAM	TUM-PCAM-2268	TUM	TUM
Resnet 50 PCAM	NORM-PCAM-2077	NORM	NORM
Resnet 50 PCAM	TUM-PCAM-25907	TUM	NORM
Resnet 50 PCAM	NORM-PCAM-6806	NORM	NORM
Resnet 50 PCAM	NORM-PCAM-6824	NORM	NORM
Resnet 50 PCAM	NORM-PCAM-4145	NORM	NORM
Resnet 50 PCAM	NORM-PCAM-412	NORM	NORM
Resnet 50 PCAM	NORM-PCAM-4168	NORM	NORM
Resnet 50 PCAM	TUM-PCAM-10212	TUM	TUM
Resnet 50 PCAM	TUM-PCAM-5071	TUM	TUM
VIT Small MHIST	SSA_MHIST_edp	SSA	SSA
VIT Small MHIST	SSA_MHIST_cnr	SSA	SSA
VIT Small MHIST	SSA_MHIST_aoo	SSA	SSA
VIT Small MHIST	SSA_MHIST_agj	SSA	SSA
VIT Small MHIST	HP_MHIST_aof	HP	HP
VIT Small MHIST	SSA_MHIST_ebd	SSA	SSA
VIT Small MHIST	SSA_MHIST_dib	SSA	SSA
VIT Small MHIST	HP_MHIST_eli	HP	SSA
VIT Small MHIST	SSA_MHIST_dmw	SSA	SSA
VIT Small MHIST	SSA_MHIST_bse	SSA	HP
VIT Small MHIST	SSA_MHIST_dzb	SSA	SSA
VIT Small MHIST	HP_MHIST_coo	HP	HP
VIT Small MHIST	HP_MHIST_cdw	HP	HP
VIT Small MHIST	SSA_MHIST_ekf	SSA	SSA
VIT Small MHIST	HP_MHIST_bil	HP	HP
VIT Small MHIST	SSA_MHIST_duq	SSA	SSA
VIT Small MHIST	HP_MHIST_ehp	HP	HP
VIT Small MHIST	SSA_MHIST_bgv	SSA	HP
VIT Small MHIST	SSA_MHIST_elx	SSA	SSA
VIT Small MHIST	HP_MHIST_adf	HP	HP
VIT Small MHIST	HP_MHIST_bat	HP	HP
VIT Small MHIST	SSA_MHIST_crp	SSA	SSA
VIT Small MHIST	HP_MHIST_cpv	HP	HP
VIT Small MHIST	HP_MHIST_cuf	HP	HP
VIT Small MHIST	SSA_MHIST_aff	SSA	SSA
VIT Small MHIST	SSA_MHIST_cia	SSA	HP
VIT Small MHIST	HP_MHIST_att	HP	HP
VIT Small MHIST	HP_MHIST_dtb	HP	HP
VIT Small MHIST	HP_MHIST_bri	HP	HP
VIT Small MHIST	HP_MHIST_enn	HP	HP
VIT Small MHIST	SSA_MHIST_eda	SSA	SSA
VIT Small MHIST	HP_MHIST_aro	HP	SSA
VIT Small MHIST	SSA_MHIST_anh	SSA	SSA
VIT Small MHIST	HP_MHIST_bvm	HP	HP
VIT Small MHIST	SSA_MHIST_cnc	SSA	SSA
VIT Small MHIST	HP_MHIST_dnv	HP	HP
VIT Small MHIST	HP_MHIST_ack	HP	HP
VIT Small MHIST	SSA_MHIST_age	SSA	SSA
VIT Small MHIST	HP_MHIST_blx	HP	HP
VIT Small MHIST	HP_MHIST_acz	HP	HP
VIT Small MHIST	HP_MHIST_dvu	HP	SSA
VIT Small MHIST	SSA_MHIST_akm	SSA	SSA
VIT Small MHIST	SSA_MHIST_boo	SSA	SSA
VIT Small MHIST	SSA_MHIST_drt	SSA	SSA
VIT Small MHIST	HP_MHIST_aop	HP	HP
VIT Small MHIST	HP_MHIST_bxv	HP	SSA
VIT Small MHIST	SSA_MHIST_djn	SSA	SSA
VIT Small MHIST	SSA_MHIST_czs	SSA	SSA
VIT Small MHIST	HP_MHIST_ekt	HP	HP
VIT Small MHIST	SSA_MHIST_ehz	SSA	SSA
VIT Small MHIST	HP_MHIST_amw	HP	HP
VIT Small MHIST	SSA_MHIST_bbi	SSA	SSA
VIT Small MHIST	HP_MHIST_axc	HP	HP
VIT Small MHIST	SSA_MHIST_dbm	SSA	SSA
VIT Small MHIST	SSA_MHIST_dre	SSA	SSA
VIT Small MHIST	HP_MHIST_clj	HP	SSA
VIT Small MHIST	HP_MHIST_adz	HP	SSA
VIT Small MHIST	HP_MHIST_afw	HP	HP
VIT Small MHIST	HP_MHIST_brp	HP	SSA
VIT Small MHIST	SSA_MHIST_adx	SSA	SSA
Resnet 18 PCAM	TUM-PCAM-7040	TUM	TUM
Resnet 18 PCAM	TUM-PCAM-4890	TUM	TUM
Resnet 18 PCAM	TUM-PCAM-16196	TUM	TUM
Resnet 18 PCAM	TUM-PCAM-20615	TUM	TUM
Resnet 18 PCAM	TUM-PCAM-22798	TUM	TUM
Resnet 18 PCAM	NORM-PCAM-11661	NORM	NORM
Resnet 18 PCAM	TUM-PCAM-19806	TUM	TUM
Resnet 18 PCAM	TUM-PCAM-13288	TUM	NORM
Resnet 18 PCAM	TUM-PCAM-3013	TUM	NORM
Resnet 18 PCAM	NORM-PCAM-32504	NORM	NORM
Resnet 18 PCAM	NORM-PCAM-26360	NORM	NORM
Resnet 18 PCAM	NORM-PCAM-12274	NORM	NORM
Resnet 18 PCAM	NORM-PCAM-22907	NORM	NORM
Resnet 18 PCAM	TUM-PCAM-4258	TUM	NORM
Resnet 18 PCAM	TUM-PCAM-31440	TUM	TUM
Resnet 18 PCAM	NORM-PCAM-20148	NORM	NORM
Resnet 18 PCAM	TUM-PCAM-6418	TUM	TUM
Resnet 18 PCAM	TUM-PCAM-2387	TUM	TUM
Resnet 18 PCAM	NORM-PCAM-9939	NORM	NORM
Resnet 18 PCAM	NORM-PCAM-9786	NORM	NORM
Resnet 18 PCAM	TUM-PCAM-13537	TUM	TUM
Resnet 18 PCAM	NORM-PCAM-8390	NORM	TUM
Resnet 18 PCAM	TUM-PCAM-16633	TUM	NORM
Resnet 18 PCAM	TUM-PCAM-16221	TUM	TUM
Resnet 18 PCAM	TUM-PCAM-24522	TUM	NORM
Resnet 18 PCAM	NORM-PCAM-11396	NORM	NORM
Resnet 18 PCAM	NORM-PCAM-26440	NORM	TUM
Resnet 18 PCAM	NORM-PCAM-30971	NORM	NORM
Resnet 18 PCAM	NORM-PCAM-3339	NORM	NORM
Resnet 18 PCAM	NORM-PCAM-1862	NORM	NORM
Resnet 18 PCAM	TUM-PCAM-10732	TUM	TUM
Resnet 18 PCAM	NORM-PCAM-28981	NORM	NORM
Resnet 18 PCAM	TUM-PCAM-1548	TUM	TUM
Resnet 18 PCAM	NORM-PCAM-4682	NORM	NORM
Resnet 18 PCAM	TUM-PCAM-17967	TUM	TUM
Resnet 18 PCAM	TUM-PCAM-24852	TUM	TUM
Resnet 18 PCAM	TUM-PCAM-18031	TUM	TUM
Resnet 18 PCAM	TUM-PCAM-19954	TUM	TUM
Resnet 18 PCAM	NORM-PCAM-19030	NORM	NORM
Resnet 18 PCAM	NORM-PCAM-616	NORM	NORM
Resnet 18 PCAM	NORM-PCAM-31873	NORM	NORM
Resnet 18 PCAM	TUM-PCAM-7236	TUM	TUM
Resnet 18 PCAM	NORM-PCAM-28850	NORM	NORM
Resnet 18 PCAM	NORM-PCAM-8369	NORM	NORM
Resnet 18 PCAM	NORM-PCAM-316	NORM	NORM
Resnet 18 PCAM	TUM-PCAM-26069	TUM	TUM
Resnet 18 PCAM	TUM-PCAM-7233	TUM	TUM
Resnet 18 PCAM	NORM-PCAM-2439	NORM	NORM
Resnet 18 PCAM	TUM-PCAM-32203	TUM	TUM
Resnet 18 PCAM	NORM-PCAM-11760	NORM	NORM
Resnet 18 PCAM	TUM-PCAM-2268	TUM	TUM
Resnet 18 PCAM	NORM-PCAM-2077	NORM	NORM
Resnet 18 PCAM	TUM-PCAM-25907	TUM	TUM
Resnet 18 PCAM	NORM-PCAM-6806	NORM	NORM
Resnet 18 PCAM	NORM-PCAM-6824	NORM	NORM
Resnet 18 PCAM	NORM-PCAM-4145	NORM	NORM
Resnet 18 PCAM	NORM-PCAM-412	NORM	NORM
Resnet 18 PCAM	NORM-PCAM-4168	NORM	NORM
Resnet 18 PCAM	TUM-PCAM-10212	TUM	TUM
Resnet 18 PCAM	TUM-PCAM-5071	TUM	TUM
TinyVIT MHIST	SSA_MHIST_edp	SSA	SSA
TinyVIT MHIST	SSA_MHIST_cnr	SSA	SSA
TinyVIT MHIST	SSA_MHIST_aoo	SSA	HP
TinyVIT MHIST	SSA_MHIST_agj	SSA	SSA
TinyVIT MHIST	HP_MHIST_aof	HP	HP
TinyVIT MHIST	SSA_MHIST_ebd	SSA	HP
TinyVIT MHIST	SSA_MHIST_dib	SSA	SSA
TinyVIT MHIST	HP_MHIST_eli	HP	HP
TinyVIT MHIST	SSA_MHIST_dmw	SSA	HP
TinyVIT MHIST	SSA_MHIST_bse	SSA	HP
TinyVIT MHIST	SSA_MHIST_dzb	SSA	HP
TinyVIT MHIST	HP_MHIST_coo	HP	HP
TinyVIT MHIST	HP_MHIST_cdw	HP	HP
TinyVIT MHIST	SSA_MHIST_ekf	SSA	SSA
TinyVIT MHIST	HP_MHIST_bil	HP	HP
TinyVIT MHIST	SSA_MHIST_duq	SSA	HP
TinyVIT MHIST	HP_MHIST_ehp	HP	HP
TinyVIT MHIST	SSA_MHIST_bgv	SSA	HP
TinyVIT MHIST	SSA_MHIST_elx	SSA	SSA
TinyVIT MHIST	HP_MHIST_adf	HP	HP
TinyVIT MHIST	HP_MHIST_bat	HP	HP
TinyVIT MHIST	SSA_MHIST_crp	SSA	SSA
TinyVIT MHIST	HP_MHIST_cpv	HP	HP
TinyVIT MHIST	HP_MHIST_cuf	HP	HP
TinyVIT MHIST	SSA_MHIST_aff	SSA	SSA
TinyVIT MHIST	SSA_MHIST_cia	SSA	HP
TinyVIT MHIST	HP_MHIST_att	HP	HP
TinyVIT MHIST	HP_MHIST_dtb	HP	HP
TinyVIT MHIST	HP_MHIST_bri	HP	HP
TinyVIT MHIST	HP_MHIST_enn	HP	HP
TinyVIT MHIST	SSA_MHIST_eda	SSA	SSA
TinyVIT MHIST	HP_MHIST_aro	HP	HP
TinyVIT MHIST	SSA_MHIST_anh	SSA	HP
TinyVIT MHIST	HP_MHIST_bvm	HP	HP
TinyVIT MHIST	SSA_MHIST_cnc	SSA	HP
TinyVIT MHIST	HP_MHIST_dnv	HP	HP
TinyVIT MHIST	HP_MHIST_ack	HP	HP
TinyVIT MHIST	SSA_MHIST_age	SSA	SSA
TinyVIT MHIST	HP_MHIST_blx	HP	HP
TinyVIT MHIST	HP_MHIST_acz	HP	HP
TinyVIT MHIST	HP_MHIST_dvu	HP	HP
TinyVIT MHIST	SSA_MHIST_akm	SSA	SSA
TinyVIT MHIST	SSA_MHIST_boo	SSA	HP
TinyVIT MHIST	SSA_MHIST_drt	SSA	SSA
TinyVIT MHIST	HP_MHIST_aop	HP	HP
TinyVIT MHIST	HP_MHIST_bxv	HP	HP
TinyVIT MHIST	SSA_MHIST_djn	SSA	SSA
TinyVIT MHIST	SSA_MHIST_czs	SSA	SSA
TinyVIT MHIST	HP_MHIST_ekt	HP	HP
TinyVIT MHIST	SSA_MHIST_ehz	SSA	SSA
TinyVIT MHIST	HP_MHIST_amw	HP	HP
TinyVIT MHIST	SSA_MHIST_bbi	SSA	SSA
TinyVIT MHIST	HP_MHIST_axc	HP	HP
TinyVIT MHIST	SSA_MHIST_dbm	SSA	HP
TinyVIT MHIST	SSA_MHIST_dre	SSA	SSA
TinyVIT MHIST	HP_MHIST_clj	HP	HP
TinyVIT MHIST	HP_MHIST_adz	HP	HP
TinyVIT MHIST	HP_MHIST_afw	HP	HP
TinyVIT MHIST	HP_MHIST_brp	HP	HP
TinyVIT MHIST	SSA_MHIST_adx	SSA	SSA
Resnet 18 MHIST	SSA_MHIST_edp	SSA	HP
Resnet 18 MHIST	SSA_MHIST_cnr	SSA	HP
Resnet 18 MHIST	SSA_MHIST_aoo	SSA	HP
Resnet 18 MHIST	SSA_MHIST_agj	SSA	HP
Resnet 18 MHIST	HP_MHIST_aof	HP	HP
Resnet 18 MHIST	SSA_MHIST_ebd	SSA	HP
Resnet 18 MHIST	SSA_MHIST_dib	SSA	HP
Resnet 18 MHIST	HP_MHIST_eli	HP	HP
Resnet 18 MHIST	SSA_MHIST_dmw	SSA	HP
Resnet 18 MHIST	SSA_MHIST_bse	SSA	HP
Resnet 18 MHIST	SSA_MHIST_dzb	SSA	HP
Resnet 18 MHIST	HP_MHIST_coo	HP	HP
Resnet 18 MHIST	HP_MHIST_cdw	HP	HP
Resnet 18 MHIST	SSA_MHIST_ekf	SSA	HP
Resnet 18 MHIST	HP_MHIST_bil	HP	HP
Resnet 18 MHIST	SSA_MHIST_duq	SSA	HP
Resnet 18 MHIST	HP_MHIST_ehp	HP	HP
Resnet 18 MHIST	SSA_MHIST_bgv	SSA	HP
Resnet 18 MHIST	SSA_MHIST_elx	SSA	SSA
Resnet 18 MHIST	HP_MHIST_adf	HP	HP
Resnet 18 MHIST	HP_MHIST_bat	HP	HP
Resnet 18 MHIST	SSA_MHIST_crp	SSA	HP
Resnet 18 MHIST	HP_MHIST_cpv	HP	HP
Resnet 18 MHIST	HP_MHIST_cuf	HP	HP
Resnet 18 MHIST	SSA_MHIST_aff	SSA	HP
Resnet 18 MHIST	SSA_MHIST_cia	SSA	HP
Resnet 18 MHIST	HP_MHIST_att	HP	HP
Resnet 18 MHIST	HP_MHIST_dtb	HP	HP
Resnet 18 MHIST	HP_MHIST_bri	HP	HP
Resnet 18 MHIST	HP_MHIST_enn	HP	HP
Resnet 18 MHIST	SSA_MHIST_eda	SSA	HP
Resnet 18 MHIST	HP_MHIST_aro	HP	HP
Resnet 18 MHIST	SSA_MHIST_anh	SSA	HP
Resnet 18 MHIST	HP_MHIST_bvm	HP	HP
Resnet 18 MHIST	SSA_MHIST_cnc	SSA	HP
Resnet 18 MHIST	HP_MHIST_dnv	HP	HP
Resnet 18 MHIST	HP_MHIST_ack	HP	HP
Resnet 18 MHIST	SSA_MHIST_age	SSA	HP
Resnet 18 MHIST	HP_MHIST_blx	HP	HP
Resnet 18 MHIST	HP_MHIST_acz	HP	HP
Resnet 18 MHIST	HP_MHIST_dvu	HP	HP
Resnet 18 MHIST	SSA_MHIST_akm	SSA	HP
Resnet 18 MHIST	SSA_MHIST_boo	SSA	HP
Resnet 18 MHIST	SSA_MHIST_drt	SSA	HP
Resnet 18 MHIST	HP_MHIST_aop	HP	HP
Resnet 18 MHIST	HP_MHIST_bxv	HP	HP
Resnet 18 MHIST	SSA_MHIST_djn	SSA	HP
Resnet 18 MHIST	SSA_MHIST_czs	SSA	HP
Resnet 18 MHIST	HP_MHIST_ekt	HP	HP
Resnet 18 MHIST	SSA_MHIST_ehz	SSA	HP
Resnet 18 MHIST	HP_MHIST_amw	HP	HP
Resnet 18 MHIST	SSA_MHIST_bbi	SSA	HP
Resnet 18 MHIST	HP_MHIST_axc	HP	HP
Resnet 18 MHIST	SSA_MHIST_dbm	SSA	HP
Resnet 18 MHIST	SSA_MHIST_dre	SSA	HP
Resnet 18 MHIST	HP_MHIST_clj	HP	HP
Resnet 18 MHIST	HP_MHIST_adz	HP	HP
Resnet 18 MHIST	HP_MHIST_afw	HP	HP
Resnet 18 MHIST	HP_MHIST_brp	HP	HP
Resnet 18 MHIST	SSA_MHIST_adx	SSA	HP
UNI LINEAR MHIST 10 Epochs	HP_MHIST_aof	HP	HP
UNI LINEAR MHIST 10 Epochs	SSA_MHIST_akm	SSA	HP
UNI LINEAR MHIST 10 Epochs	HP_MHIST_blx	HP	HP
UNI LINEAR MHIST 10 Epochs	SSA_MHIST_agj	SSA	SSA
UNI LINEAR MHIST 10 Epochs	SSA_MHIST_aff	SSA	SSA
UNI LINEAR MHIST 10 Epochs	HP_MHIST_amw	HP	HP
UNI LINEAR MHIST 10 Epochs	HP_MHIST_bat	HP	HP
UNI LINEAR MHIST 10 Epochs	SSA_MHIST_aoo	SSA	SSA
UNI LINEAR MHIST 10 Epochs	HP_MHIST_ekt	HP	HP
UNI LINEAR MHIST 10 Epochs	HP_MHIST_eli	HP	HP
UNI LINEAR MHIST 10 Epochs	SSA_MHIST_ekf	SSA	SSA
UNI LINEAR MHIST 10 Epochs	SSA_MHIST_bgv	SSA	HP
UNI LINEAR MHIST 10 Epochs	HP_MHIST_enn	HP	HP
UNI LINEAR MHIST 10 Epochs	SSA_MHIST_djn	SSA	HP
UNI LINEAR MHIST 10 Epochs	SSA_MHIST_cia	SSA	HP
UNI LINEAR MHIST 10 Epochs	HP_MHIST_cuf	HP	HP
UNI LINEAR MHIST 10 Epochs	HP_MHIST_att	HP	HP
UNI LINEAR MHIST 10 Epochs	SSA_MHIST_czs	SSA	SSA
UNI LINEAR MHIST 10 Epochs	SSA_MHIST_duq	SSA	HP
UNI LINEAR MHIST 10 Epochs	HP_MHIST_cpv	HP	HP
UNI LINEAR MHIST 10 Epochs	HP_MHIST_ehp	HP	HP
UNI LINEAR MHIST 10 Epochs	SSA_MHIST_ebd	SSA	HP
UNI LINEAR MHIST 10 Epochs	SSA_MHIST_dzb	SSA	SSA
UNI LINEAR MHIST 10 Epochs	SSA_MHIST_dre	SSA	SSA
UNI LINEAR MHIST 10 Epochs	SSA_MHIST_bbi	SSA	SSA
UNI LINEAR MHIST 10 Epochs	HP_MHIST_clj	HP	SSA
UNI LINEAR MHIST 10 Epochs	SSA_MHIST_edp	SSA	SSA
UNI LINEAR MHIST 10 Epochs	SSA_MHIST_ehz	SSA	SSA
UNI LINEAR MHIST 10 Epochs	SSA_MHIST_bse	SSA	SSA
UNI LINEAR MHIST 10 Epochs	SSA_MHIST_crp	SSA	SSA
UNI LINEAR MHIST 10 Epochs	HP_MHIST_axc	HP	HP
UNI LINEAR MHIST 10 Epochs	SSA_MHIST_adx	SSA	SSA
UNI LINEAR MHIST 10 Epochs	HP_MHIST_dnv	HP	HP
UNI LINEAR MHIST 10 Epochs	SSA_MHIST_dmw	SSA	SSA
UNI LINEAR MHIST 10 Epochs	SSA_MHIST_anh	SSA	HP
UNI LINEAR MHIST 10 Epochs	HP_MHIST_bri	HP	HP
UNI LINEAR MHIST 10 Epochs	HP_MHIST_bil	HP	HP
UNI LINEAR MHIST 10 Epochs	HP_MHIST_ack	HP	HP
UNI LINEAR MHIST 10 Epochs	HP_MHIST_dtb	HP	HP
UNI LINEAR MHIST 10 Epochs	SSA_MHIST_cnc	SSA	SSA
UNI LINEAR MHIST 10 Epochs	SSA_MHIST_dib	SSA	SSA
UNI LINEAR MHIST 10 Epochs	HP_MHIST_cdw	HP	HP
UNI LINEAR MHIST 10 Epochs	SSA_MHIST_boo	SSA	SSA
UNI LINEAR MHIST 10 Epochs	SSA_MHIST_cnr	SSA	SSA
UNI LINEAR MHIST 10 Epochs	SSA_MHIST_eda	SSA	SSA
UNI LINEAR MHIST 10 Epochs	HP_MHIST_aop	HP	HP
UNI LINEAR MHIST 10 Epochs	SSA_MHIST_dbm	SSA	HP
UNI LINEAR MHIST 10 Epochs	HP_MHIST_brp	HP	HP
UNI LINEAR MHIST 10 Epochs	HP_MHIST_adf	HP	HP
UNI LINEAR MHIST 10 Epochs	HP_MHIST_adz	HP	HP
UNI LINEAR MHIST 10 Epochs	HP_MHIST_dvu	HP	HP
UNI LINEAR MHIST 10 Epochs	HP_MHIST_afw	HP	HP
UNI LINEAR MHIST 10 Epochs	HP_MHIST_aro	HP	HP
UNI LINEAR MHIST 10 Epochs	SSA_MHIST_age	SSA	SSA
UNI LINEAR MHIST 10 Epochs	HP_MHIST_coo	HP	HP
UNI LINEAR MHIST 10 Epochs	SSA_MHIST_elx	SSA	SSA
UNI LINEAR MHIST 10 Epochs	HP_MHIST_bvm	HP	HP
UNI LINEAR MHIST 10 Epochs	HP_MHIST_acz	HP	HP
UNI LINEAR MHIST 10 Epochs	SSA_MHIST_drt	SSA	HP
UNI LINEAR MHIST 10 Epochs	HP_MHIST_bxv	HP	HP
UNI Linear MHIST 1 epoch	HP_MHIST_aof	HP	HP
UNI Linear MHIST 1 epoch	SSA_MHIST_akm	SSA	SSA
UNI Linear MHIST 1 epoch	HP_MHIST_blx	HP	HP
UNI Linear MHIST 1 epoch	SSA_MHIST_agj	SSA	SSA
UNI Linear MHIST 1 epoch	SSA_MHIST_aff	SSA	SSA
UNI Linear MHIST 1 epoch	HP_MHIST_amw	HP	HP
UNI Linear MHIST 1 epoch	HP_MHIST_bat	HP	HP
UNI Linear MHIST 1 epoch	SSA_MHIST_aoo	SSA	SSA
UNI Linear MHIST 1 epoch	HP_MHIST_ekt	HP	HP
UNI Linear MHIST 1 epoch	HP_MHIST_eli	HP	SSA
UNI Linear MHIST 1 epoch	SSA_MHIST_ekf	SSA	HP
UNI Linear MHIST 1 epoch	SSA_MHIST_bgv	SSA	HP
UNI Linear MHIST 1 epoch	HP_MHIST_enn	HP	HP
UNI Linear MHIST 1 epoch	SSA_MHIST_djn	SSA	HP
UNI Linear MHIST 1 epoch	SSA_MHIST_cia	SSA	HP
UNI Linear MHIST 1 epoch	HP_MHIST_cuf	HP	HP
UNI Linear MHIST 1 epoch	HP_MHIST_att	HP	HP
UNI Linear MHIST 1 epoch	SSA_MHIST_czs	SSA	SSA
UNI Linear MHIST 1 epoch	SSA_MHIST_duq	SSA	HP
UNI Linear MHIST 1 epoch	HP_MHIST_cpv	HP	HP
UNI Linear MHIST 1 epoch	HP_MHIST_ehp	HP	HP
UNI Linear MHIST 1 epoch	SSA_MHIST_ebd	SSA	HP
UNI Linear MHIST 1 epoch	SSA_MHIST_dzb	SSA	HP
UNI Linear MHIST 1 epoch	SSA_MHIST_dre	SSA	SSA
UNI Linear MHIST 1 epoch	SSA_MHIST_bbi	SSA	SSA
UNI Linear MHIST 1 epoch	HP_MHIST_clj	HP	HP
UNI Linear MHIST 1 epoch	SSA_MHIST_edp	SSA	HP
UNI Linear MHIST 1 epoch	SSA_MHIST_ehz	SSA	HP
UNI Linear MHIST 1 epoch	SSA_MHIST_bse	SSA	SSA
UNI Linear MHIST 1 epoch	SSA_MHIST_crp	SSA	SSA
UNI Linear MHIST 1 epoch	HP_MHIST_axc	HP	HP
UNI Linear MHIST 1 epoch	SSA_MHIST_adx	SSA	SSA
UNI Linear MHIST 1 epoch	HP_MHIST_dnv	HP	HP
UNI Linear MHIST 1 epoch	SSA_MHIST_dmw	SSA	HP
UNI Linear MHIST 1 epoch	SSA_MHIST_anh	SSA	SSA
UNI Linear MHIST 1 epoch	HP_MHIST_bri	HP	HP
UNI Linear MHIST 1 epoch	HP_MHIST_bil	HP	HP
UNI Linear MHIST 1 epoch	HP_MHIST_ack	HP	HP
UNI Linear MHIST 1 epoch	HP_MHIST_dtb	HP	HP
UNI Linear MHIST 1 epoch	SSA_MHIST_cnc	SSA	SSA
UNI Linear MHIST 1 epoch	SSA_MHIST_dib	SSA	SSA
UNI Linear MHIST 1 epoch	HP_MHIST_cdw	HP	HP
UNI Linear MHIST 1 epoch	SSA_MHIST_boo	SSA	HP
UNI Linear MHIST 1 epoch	SSA_MHIST_cnr	SSA	SSA
UNI Linear MHIST 1 epoch	SSA_MHIST_eda	SSA	SSA
UNI Linear MHIST 1 epoch	HP_MHIST_aop	HP	HP
UNI Linear MHIST 1 epoch	SSA_MHIST_dbm	SSA	HP
UNI Linear MHIST 1 epoch	HP_MHIST_brp	HP	HP
UNI Linear MHIST 1 epoch	HP_MHIST_adf	HP	HP
UNI Linear MHIST 1 epoch	HP_MHIST_adz	HP	HP
UNI Linear MHIST 1 epoch	HP_MHIST_dvu	HP	HP
UNI Linear MHIST 1 epoch	HP_MHIST_afw	HP	HP
UNI Linear MHIST 1 epoch	HP_MHIST_aro	HP	HP
UNI Linear MHIST 1 epoch	SSA_MHIST_age	SSA	HP
UNI Linear MHIST 1 epoch	HP_MHIST_coo	HP	HP
UNI Linear MHIST 1 epoch	SSA_MHIST_elx	SSA	SSA
UNI Linear MHIST 1 epoch	HP_MHIST_bvm	HP	HP
UNI Linear MHIST 1 epoch	HP_MHIST_acz	HP	HP
UNI Linear MHIST 1 epoch	SSA_MHIST_drt	SSA	HP
UNI Linear MHIST 1 epoch	HP_MHIST_bxv	HP	HP
UNI Linear PCAM 10 epochs	NORM-PCAM-412	NORM	NORM
UNI Linear PCAM 10 epochs	TUM-PCAM-20615	TUM	NORM
UNI Linear PCAM 10 epochs	NORM-PCAM-6806	NORM	NORM
UNI Linear PCAM 10 epochs	TUM-PCAM-10212	TUM	TUM
UNI Linear PCAM 10 epochs	NORM-PCAM-8390	NORM	NORM
UNI Linear PCAM 10 epochs	TUM-PCAM-3013	TUM	NORM
UNI Linear PCAM 10 epochs	NORM-PCAM-2439	NORM	NORM
UNI Linear PCAM 10 epochs	TUM-PCAM-6418	TUM	TUM
UNI Linear PCAM 10 epochs	TUM-PCAM-24852	TUM	TUM
UNI Linear PCAM 10 epochs	NORM-PCAM-28850	NORM	NORM
UNI Linear PCAM 10 epochs	TUM-PCAM-18031	TUM	TUM
UNI Linear PCAM 10 epochs	TUM-PCAM-2268	TUM	TUM
UNI Linear PCAM 10 epochs	TUM-PCAM-24522	TUM	TUM
UNI Linear PCAM 10 epochs	NORM-PCAM-3339	NORM	NORM
UNI Linear PCAM 10 epochs	NORM-PCAM-4682	NORM	NORM
UNI Linear PCAM 10 epochs	TUM-PCAM-2387	TUM	TUM
UNI Linear PCAM 10 epochs	NORM-PCAM-316	NORM	NORM
UNI Linear PCAM 10 epochs	TUM-PCAM-13537	TUM	TUM
UNI Linear PCAM 10 epochs	NORM-PCAM-32504	NORM	NORM
UNI Linear PCAM 10 epochs	TUM-PCAM-26069	TUM	TUM
UNI Linear PCAM 10 epochs	NORM-PCAM-4168	NORM	NORM
UNI Linear PCAM 10 epochs	TUM-PCAM-1548	TUM	TUM
UNI Linear PCAM 10 epochs	NORM-PCAM-11396	NORM	NORM
UNI Linear PCAM 10 epochs	NORM-PCAM-19030	NORM	NORM
UNI Linear PCAM 10 epochs	NORM-PCAM-26440	NORM	NORM
UNI Linear PCAM 10 epochs	NORM-PCAM-30971	NORM	NORM
UNI Linear PCAM 10 epochs	TUM-PCAM-16221	TUM	TUM
UNI Linear PCAM 10 epochs	NORM-PCAM-22907	NORM	NORM
UNI Linear PCAM 10 epochs	TUM-PCAM-7040	TUM	TUM
UNI Linear PCAM 10 epochs	TUM-PCAM-16633	TUM	TUM
UNI Linear PCAM 10 epochs	NORM-PCAM-11661	NORM	NORM
UNI Linear PCAM 10 epochs	TUM-PCAM-19806	TUM	TUM
UNI Linear PCAM 10 epochs	TUM-PCAM-5071	TUM	TUM
UNI Linear PCAM 10 epochs	TUM-PCAM-31440	TUM	TUM
UNI Linear PCAM 10 epochs	TUM-PCAM-32203	TUM	TUM
UNI Linear PCAM 10 epochs	NORM-PCAM-6824	NORM	NORM
UNI Linear PCAM 10 epochs	TUM-PCAM-17967	TUM	TUM
UNI Linear PCAM 10 epochs	TUM-PCAM-25907	TUM	TUM
UNI Linear PCAM 10 epochs	TUM-PCAM-7233	TUM	TUM
UNI Linear PCAM 10 epochs	NORM-PCAM-9939	NORM	NORM
UNI Linear PCAM 10 epochs	NORM-PCAM-11760	NORM	NORM
UNI Linear PCAM 10 epochs	NORM-PCAM-28981	NORM	NORM
UNI Linear PCAM 10 epochs	TUM-PCAM-22798	TUM	TUM
UNI Linear PCAM 10 epochs	NORM-PCAM-26360	NORM	NORM
UNI Linear PCAM 10 epochs	TUM-PCAM-7236	TUM	TUM
UNI Linear PCAM 10 epochs	TUM-PCAM-4890	TUM	TUM
UNI Linear PCAM 10 epochs	NORM-PCAM-2077	NORM	NORM
UNI Linear PCAM 10 epochs	NORM-PCAM-4145	NORM	TUM
UNI Linear PCAM 10 epochs	TUM-PCAM-19954	TUM	TUM
UNI Linear PCAM 10 epochs	NORM-PCAM-1862	NORM	NORM
UNI Linear PCAM 10 epochs	TUM-PCAM-10732	TUM	TUM
UNI Linear PCAM 10 epochs	NORM-PCAM-8369	NORM	NORM
UNI Linear PCAM 10 epochs	NORM-PCAM-31873	NORM	NORM
UNI Linear PCAM 10 epochs	TUM-PCAM-16196	TUM	TUM
UNI Linear PCAM 10 epochs	NORM-PCAM-9786	NORM	NORM
UNI Linear PCAM 10 epochs	NORM-PCAM-616	NORM	NORM
UNI Linear PCAM 10 epochs	TUM-PCAM-13288	TUM	TUM
UNI Linear PCAM 10 epochs	NORM-PCAM-12274	NORM	NORM
UNI Linear PCAM 10 epochs	NORM-PCAM-20148	NORM	NORM
UNI Linear PCAM 10 epochs	TUM-PCAM-4258	TUM	TUM
UNI Linear PCAM 1 epoch	NORM-PCAM-412	NORM	NORM
UNI Linear PCAM 1 epoch	TUM-PCAM-20615	TUM	NORM
UNI Linear PCAM 1 epoch	NORM-PCAM-6806	NORM	NORM
UNI Linear PCAM 1 epoch	TUM-PCAM-10212	TUM	TUM
UNI Linear PCAM 1 epoch	NORM-PCAM-8390	NORM	NORM
UNI Linear PCAM 1 epoch	TUM-PCAM-3013	TUM	NORM
UNI Linear PCAM 1 epoch	NORM-PCAM-2439	NORM	NORM
UNI Linear PCAM 1 epoch	TUM-PCAM-6418	TUM	TUM
UNI Linear PCAM 1 epoch	TUM-PCAM-24852	TUM	TUM
UNI Linear PCAM 1 epoch	NORM-PCAM-28850	NORM	NORM
UNI Linear PCAM 1 epoch	TUM-PCAM-18031	TUM	TUM
UNI Linear PCAM 1 epoch	TUM-PCAM-2268	TUM	TUM
UNI Linear PCAM 1 epoch	TUM-PCAM-24522	TUM	TUM
UNI Linear PCAM 1 epoch	NORM-PCAM-3339	NORM	NORM
UNI Linear PCAM 1 epoch	NORM-PCAM-4682	NORM	NORM
UNI Linear PCAM 1 epoch	TUM-PCAM-2387	TUM	TUM
UNI Linear PCAM 1 epoch	NORM-PCAM-316	NORM	NORM
UNI Linear PCAM 1 epoch	TUM-PCAM-13537	TUM	TUM
UNI Linear PCAM 1 epoch	NORM-PCAM-32504	NORM	NORM
UNI Linear PCAM 1 epoch	TUM-PCAM-26069	TUM	TUM
UNI Linear PCAM 1 epoch	NORM-PCAM-4168	NORM	NORM
UNI Linear PCAM 1 epoch	TUM-PCAM-1548	TUM	TUM
UNI Linear PCAM 1 epoch	NORM-PCAM-11396	NORM	NORM
UNI Linear PCAM 1 epoch	NORM-PCAM-19030	NORM	NORM
UNI Linear PCAM 1 epoch	NORM-PCAM-26440	NORM	NORM
UNI Linear PCAM 1 epoch	NORM-PCAM-30971	NORM	NORM
UNI Linear PCAM 1 epoch	TUM-PCAM-16221	TUM	TUM
UNI Linear PCAM 1 epoch	NORM-PCAM-22907	NORM	NORM
UNI Linear PCAM 1 epoch	TUM-PCAM-7040	TUM	TUM
UNI Linear PCAM 1 epoch	TUM-PCAM-16633	TUM	TUM
UNI Linear PCAM 1 epoch	NORM-PCAM-11661	NORM	NORM
UNI Linear PCAM 1 epoch	TUM-PCAM-19806	TUM	TUM
UNI Linear PCAM 1 epoch	TUM-PCAM-5071	TUM	TUM
UNI Linear PCAM 1 epoch	TUM-PCAM-31440	TUM	TUM
UNI Linear PCAM 1 epoch	TUM-PCAM-32203	TUM	TUM
UNI Linear PCAM 1 epoch	NORM-PCAM-6824	NORM	NORM
UNI Linear PCAM 1 epoch	TUM-PCAM-17967	TUM	TUM
UNI Linear PCAM 1 epoch	TUM-PCAM-25907	TUM	TUM
UNI Linear PCAM 1 epoch	TUM-PCAM-7233	TUM	TUM
UNI Linear PCAM 1 epoch	NORM-PCAM-9939	NORM	NORM
UNI Linear PCAM 1 epoch	NORM-PCAM-11760	NORM	NORM
UNI Linear PCAM 1 epoch	NORM-PCAM-28981	NORM	NORM
UNI Linear PCAM 1 epoch	TUM-PCAM-22798	TUM	TUM
UNI Linear PCAM 1 epoch	NORM-PCAM-26360	NORM	NORM
UNI Linear PCAM 1 epoch	TUM-PCAM-7236	TUM	TUM
UNI Linear PCAM 1 epoch	TUM-PCAM-4890	TUM	TUM
UNI Linear PCAM 1 epoch	NORM-PCAM-2077	NORM	NORM
UNI Linear PCAM 1 epoch	NORM-PCAM-4145	NORM	TUM
UNI Linear PCAM 1 epoch	TUM-PCAM-19954	TUM	TUM
UNI Linear PCAM 1 epoch	NORM-PCAM-1862	NORM	NORM
UNI Linear PCAM 1 epoch	TUM-PCAM-10732	TUM	TUM
UNI Linear PCAM 1 epoch	NORM-PCAM-8369	NORM	NORM
UNI Linear PCAM 1 epoch	NORM-PCAM-31873	NORM	NORM
UNI Linear PCAM 1 epoch	TUM-PCAM-16196	TUM	TUM
UNI Linear PCAM 1 epoch	NORM-PCAM-9786	NORM	NORM
UNI Linear PCAM 1 epoch	NORM-PCAM-616	NORM	NORM
UNI Linear PCAM 1 epoch	TUM-PCAM-13288	TUM	TUM
UNI Linear PCAM 1 epoch	NORM-PCAM-12274	NORM	NORM
UNI Linear PCAM 1 epoch	NORM-PCAM-20148	NORM	NORM
UNI Linear PCAM 1 epoch	TUM-PCAM-4258	TUM	NORM
UNI Linear PCAM 3 epochs	NORM-PCAM-412	NORM	NORM
UNI Linear PCAM 3 epochs	TUM-PCAM-20615	TUM	NORM
UNI Linear PCAM 3 epochs	NORM-PCAM-6806	NORM	NORM
UNI Linear PCAM 3 epochs	TUM-PCAM-10212	TUM	TUM
UNI Linear PCAM 3 epochs	NORM-PCAM-8390	NORM	NORM
UNI Linear PCAM 3 epochs	TUM-PCAM-3013	TUM	NORM
UNI Linear PCAM 3 epochs	NORM-PCAM-2439	NORM	NORM
UNI Linear PCAM 3 epochs	TUM-PCAM-6418	TUM	TUM
UNI Linear PCAM 3 epochs	TUM-PCAM-24852	TUM	TUM
UNI Linear PCAM 3 epochs	NORM-PCAM-28850	NORM	NORM
UNI Linear PCAM 3 epochs	TUM-PCAM-18031	TUM	TUM
UNI Linear PCAM 3 epochs	TUM-PCAM-2268	TUM	TUM
UNI Linear PCAM 3 epochs	TUM-PCAM-24522	TUM	TUM
UNI Linear PCAM 3 epochs	NORM-PCAM-3339	NORM	NORM
UNI Linear PCAM 3 epochs	NORM-PCAM-4682	NORM	NORM
UNI Linear PCAM 3 epochs	TUM-PCAM-2387	TUM	TUM
UNI Linear PCAM 3 epochs	NORM-PCAM-316	NORM	NORM
UNI Linear PCAM 3 epochs	TUM-PCAM-13537	TUM	TUM
UNI Linear PCAM 3 epochs	NORM-PCAM-32504	NORM	NORM
UNI Linear PCAM 3 epochs	TUM-PCAM-26069	TUM	TUM
UNI Linear PCAM 3 epochs	NORM-PCAM-4168	NORM	NORM
UNI Linear PCAM 3 epochs	TUM-PCAM-1548	TUM	TUM
UNI Linear PCAM 3 epochs	NORM-PCAM-11396	NORM	NORM
UNI Linear PCAM 3 epochs	NORM-PCAM-19030	NORM	NORM
UNI Linear PCAM 3 epochs	NORM-PCAM-26440	NORM	NORM
UNI Linear PCAM 3 epochs	NORM-PCAM-30971	NORM	NORM
UNI Linear PCAM 3 epochs	TUM-PCAM-16221	TUM	TUM
UNI Linear PCAM 3 epochs	NORM-PCAM-22907	NORM	NORM
UNI Linear PCAM 3 epochs	TUM-PCAM-7040	TUM	TUM
UNI Linear PCAM 3 epochs	TUM-PCAM-16633	TUM	TUM
UNI Linear PCAM 3 epochs	NORM-PCAM-11661	NORM	NORM
UNI Linear PCAM 3 epochs	TUM-PCAM-19806	TUM	TUM
UNI Linear PCAM 3 epochs	TUM-PCAM-5071	TUM	TUM
UNI Linear PCAM 3 epochs	TUM-PCAM-31440	TUM	TUM
UNI Linear PCAM 3 epochs	TUM-PCAM-32203	TUM	TUM
UNI Linear PCAM 3 epochs	NORM-PCAM-6824	NORM	NORM
UNI Linear PCAM 3 epochs	TUM-PCAM-17967	TUM	TUM
UNI Linear PCAM 3 epochs	TUM-PCAM-25907	TUM	TUM
UNI Linear PCAM 3 epochs	TUM-PCAM-7233	TUM	TUM
UNI Linear PCAM 3 epochs	NORM-PCAM-9939	NORM	NORM
UNI Linear PCAM 3 epochs	NORM-PCAM-11760	NORM	NORM
UNI Linear PCAM 3 epochs	NORM-PCAM-28981	NORM	NORM
UNI Linear PCAM 3 epochs	TUM-PCAM-22798	TUM	TUM
UNI Linear PCAM 3 epochs	NORM-PCAM-26360	NORM	NORM
UNI Linear PCAM 3 epochs	TUM-PCAM-7236	TUM	TUM
UNI Linear PCAM 3 epochs	TUM-PCAM-4890	TUM	TUM
UNI Linear PCAM 3 epochs	NORM-PCAM-2077	NORM	NORM
UNI Linear PCAM 3 epochs	NORM-PCAM-4145	NORM	TUM
UNI Linear PCAM 3 epochs	TUM-PCAM-19954	TUM	TUM
UNI Linear PCAM 3 epochs	NORM-PCAM-1862	NORM	NORM
UNI Linear PCAM 3 epochs	TUM-PCAM-10732	TUM	TUM
UNI Linear PCAM 3 epochs	NORM-PCAM-8369	NORM	NORM
UNI Linear PCAM 3 epochs	NORM-PCAM-31873	NORM	NORM
UNI Linear PCAM 3 epochs	TUM-PCAM-16196	TUM	TUM
UNI Linear PCAM 3 epochs	NORM-PCAM-9786	NORM	NORM
UNI Linear PCAM 3 epochs	NORM-PCAM-616	NORM	NORM
UNI Linear PCAM 3 epochs	TUM-PCAM-13288	TUM	TUM
UNI Linear PCAM 3 epochs	NORM-PCAM-12274	NORM	NORM
UNI Linear PCAM 3 epochs	NORM-PCAM-20148	NORM	NORM
UNI Linear PCAM 3 epochs	TUM-PCAM-4258	TUM	NORM
UNI Linear MHIST 5 epochs	HP_MHIST_aof	HP	HP
UNI Linear MHIST 5 epochs	SSA_MHIST_akm	SSA	HP
UNI Linear MHIST 5 epochs	HP_MHIST_blx	HP	HP
UNI Linear MHIST 5 epochs	SSA_MHIST_agj	SSA	SSA
UNI Linear MHIST 5 epochs	SSA_MHIST_aff	SSA	SSA
UNI Linear MHIST 5 epochs	HP_MHIST_amw	HP	HP
UNI Linear MHIST 5 epochs	HP_MHIST_bat	HP	HP
UNI Linear MHIST 5 epochs	SSA_MHIST_aoo	SSA	SSA
UNI Linear MHIST 5 epochs	HP_MHIST_ekt	HP	HP
UNI Linear MHIST 5 epochs	HP_MHIST_eli	HP	HP
UNI Linear MHIST 5 epochs	SSA_MHIST_ekf	SSA	SSA
UNI Linear MHIST 5 epochs	SSA_MHIST_bgv	SSA	HP
UNI Linear MHIST 5 epochs	HP_MHIST_enn	HP	HP
UNI Linear MHIST 5 epochs	SSA_MHIST_djn	SSA	HP
UNI Linear MHIST 5 epochs	SSA_MHIST_cia	SSA	HP
UNI Linear MHIST 5 epochs	HP_MHIST_cuf	HP	HP
UNI Linear MHIST 5 epochs	HP_MHIST_att	HP	HP
UNI Linear MHIST 5 epochs	SSA_MHIST_czs	SSA	SSA
UNI Linear MHIST 5 epochs	SSA_MHIST_duq	SSA	HP
UNI Linear MHIST 5 epochs	HP_MHIST_cpv	HP	HP
UNI Linear MHIST 5 epochs	HP_MHIST_ehp	HP	HP
UNI Linear MHIST 5 epochs	SSA_MHIST_ebd	SSA	HP
UNI Linear MHIST 5 epochs	SSA_MHIST_dzb	SSA	SSA
UNI Linear MHIST 5 epochs	SSA_MHIST_dre	SSA	SSA
UNI Linear MHIST 5 epochs	SSA_MHIST_bbi	SSA	SSA
UNI Linear MHIST 5 epochs	HP_MHIST_clj	HP	SSA
UNI Linear MHIST 5 epochs	SSA_MHIST_edp	SSA	SSA
UNI Linear MHIST 5 epochs	SSA_MHIST_ehz	SSA	HP
UNI Linear MHIST 5 epochs	SSA_MHIST_bse	SSA	SSA
UNI Linear MHIST 5 epochs	SSA_MHIST_crp	SSA	SSA
UNI Linear MHIST 5 epochs	HP_MHIST_axc	HP	HP
UNI Linear MHIST 5 epochs	SSA_MHIST_adx	SSA	SSA
UNI Linear MHIST 5 epochs	HP_MHIST_dnv	HP	HP
UNI Linear MHIST 5 epochs	SSA_MHIST_dmw	SSA	SSA
UNI Linear MHIST 5 epochs	SSA_MHIST_anh	SSA	HP
UNI Linear MHIST 5 epochs	HP_MHIST_bri	HP	HP
UNI Linear MHIST 5 epochs	HP_MHIST_bil	HP	HP
UNI Linear MHIST 5 epochs	HP_MHIST_ack	HP	HP
UNI Linear MHIST 5 epochs	HP_MHIST_dtb	HP	SSA
UNI Linear MHIST 5 epochs	SSA_MHIST_cnc	SSA	SSA
UNI Linear MHIST 5 epochs	SSA_MHIST_dib	SSA	SSA
UNI Linear MHIST 5 epochs	HP_MHIST_cdw	HP	HP
UNI Linear MHIST 5 epochs	SSA_MHIST_boo	SSA	SSA
UNI Linear MHIST 5 epochs	SSA_MHIST_cnr	SSA	SSA
UNI Linear MHIST 5 epochs	SSA_MHIST_eda	SSA	SSA
UNI Linear MHIST 5 epochs	HP_MHIST_aop	HP	HP
UNI Linear MHIST 5 epochs	SSA_MHIST_dbm	SSA	HP
UNI Linear MHIST 5 epochs	HP_MHIST_brp	HP	HP
UNI Linear MHIST 5 epochs	HP_MHIST_adf	HP	HP
UNI Linear MHIST 5 epochs	HP_MHIST_adz	HP	HP
UNI Linear MHIST 5 epochs	HP_MHIST_dvu	HP	HP
UNI Linear MHIST 5 epochs	HP_MHIST_afw	HP	HP
UNI Linear MHIST 5 epochs	HP_MHIST_aro	HP	HP
UNI Linear MHIST 5 epochs	SSA_MHIST_age	SSA	SSA
UNI Linear MHIST 5 epochs	HP_MHIST_coo	HP	HP
UNI Linear MHIST 5 epochs	SSA_MHIST_elx	SSA	SSA
UNI Linear MHIST 5 epochs	HP_MHIST_bvm	HP	HP
UNI Linear MHIST 5 epochs	HP_MHIST_acz	HP	HP
UNI Linear MHIST 5 epochs	SSA_MHIST_drt	SSA	HP
UNI Linear MHIST 5 epochs	HP_MHIST_bxv	HP	HP
UNI LINEAR PCAM 5 epochs	NORM-PCAM-412	NORM	NORM
UNI LINEAR PCAM 5 epochs	TUM-PCAM-20615	TUM	NORM
UNI LINEAR PCAM 5 epochs	NORM-PCAM-6806	NORM	NORM
UNI LINEAR PCAM 5 epochs	TUM-PCAM-10212	TUM	TUM
UNI LINEAR PCAM 5 epochs	NORM-PCAM-8390	NORM	NORM
UNI LINEAR PCAM 5 epochs	TUM-PCAM-3013	TUM	NORM
UNI LINEAR PCAM 5 epochs	NORM-PCAM-2439	NORM	NORM
UNI LINEAR PCAM 5 epochs	TUM-PCAM-6418	TUM	TUM
UNI LINEAR PCAM 5 epochs	TUM-PCAM-24852	TUM	TUM
UNI LINEAR PCAM 5 epochs	NORM-PCAM-28850	NORM	NORM
UNI LINEAR PCAM 5 epochs	TUM-PCAM-18031	TUM	TUM
UNI LINEAR PCAM 5 epochs	TUM-PCAM-2268	TUM	TUM
UNI LINEAR PCAM 5 epochs	TUM-PCAM-24522	TUM	TUM
UNI LINEAR PCAM 5 epochs	NORM-PCAM-3339	NORM	NORM
UNI LINEAR PCAM 5 epochs	NORM-PCAM-4682	NORM	NORM
UNI LINEAR PCAM 5 epochs	TUM-PCAM-2387	TUM	TUM
UNI LINEAR PCAM 5 epochs	NORM-PCAM-316	NORM	NORM
UNI LINEAR PCAM 5 epochs	TUM-PCAM-13537	TUM	TUM
UNI LINEAR PCAM 5 epochs	NORM-PCAM-32504	NORM	NORM
UNI LINEAR PCAM 5 epochs	TUM-PCAM-26069	TUM	TUM
UNI LINEAR PCAM 5 epochs	NORM-PCAM-4168	NORM	NORM
UNI LINEAR PCAM 5 epochs	TUM-PCAM-1548	TUM	TUM
UNI LINEAR PCAM 5 epochs	NORM-PCAM-11396	NORM	NORM
UNI LINEAR PCAM 5 epochs	NORM-PCAM-19030	NORM	NORM
UNI LINEAR PCAM 5 epochs	NORM-PCAM-26440	NORM	NORM
UNI LINEAR PCAM 5 epochs	NORM-PCAM-30971	NORM	NORM
UNI LINEAR PCAM 5 epochs	TUM-PCAM-16221	TUM	TUM
UNI LINEAR PCAM 5 epochs	NORM-PCAM-22907	NORM	NORM
UNI LINEAR PCAM 5 epochs	TUM-PCAM-7040	TUM	TUM
UNI LINEAR PCAM 5 epochs	TUM-PCAM-16633	TUM	TUM
UNI LINEAR PCAM 5 epochs	NORM-PCAM-11661	NORM	NORM
UNI LINEAR PCAM 5 epochs	TUM-PCAM-19806	TUM	TUM
UNI LINEAR PCAM 5 epochs	TUM-PCAM-5071	TUM	TUM
UNI LINEAR PCAM 5 epochs	TUM-PCAM-31440	TUM	TUM
UNI LINEAR PCAM 5 epochs	TUM-PCAM-32203	TUM	TUM
UNI LINEAR PCAM 5 epochs	NORM-PCAM-6824	NORM	NORM
UNI LINEAR PCAM 5 epochs	TUM-PCAM-17967	TUM	TUM
UNI LINEAR PCAM 5 epochs	TUM-PCAM-25907	TUM	TUM
UNI LINEAR PCAM 5 epochs	TUM-PCAM-7233	TUM	TUM
UNI LINEAR PCAM 5 epochs	NORM-PCAM-9939	NORM	NORM
UNI LINEAR PCAM 5 epochs	NORM-PCAM-11760	NORM	NORM
UNI LINEAR PCAM 5 epochs	NORM-PCAM-28981	NORM	NORM
UNI LINEAR PCAM 5 epochs	TUM-PCAM-22798	TUM	TUM
UNI LINEAR PCAM 5 epochs	NORM-PCAM-26360	NORM	NORM
UNI LINEAR PCAM 5 epochs	TUM-PCAM-7236	TUM	TUM
UNI LINEAR PCAM 5 epochs	TUM-PCAM-4890	TUM	TUM
UNI LINEAR PCAM 5 epochs	NORM-PCAM-2077	NORM	NORM
UNI LINEAR PCAM 5 epochs	NORM-PCAM-4145	NORM	TUM
UNI LINEAR PCAM 5 epochs	TUM-PCAM-19954	TUM	TUM
UNI LINEAR PCAM 5 epochs	NORM-PCAM-1862	NORM	NORM
UNI LINEAR PCAM 5 epochs	TUM-PCAM-10732	TUM	TUM
UNI LINEAR PCAM 5 epochs	NORM-PCAM-8369	NORM	NORM
UNI LINEAR PCAM 5 epochs	NORM-PCAM-31873	NORM	NORM
UNI LINEAR PCAM 5 epochs	TUM-PCAM-16196	TUM	TUM
UNI LINEAR PCAM 5 epochs	NORM-PCAM-9786	NORM	NORM
UNI LINEAR PCAM 5 epochs	NORM-PCAM-616	NORM	NORM
UNI LINEAR PCAM 5 epochs	TUM-PCAM-13288	TUM	TUM
UNI LINEAR PCAM 5 epochs	NORM-PCAM-12274	NORM	NORM
UNI LINEAR PCAM 5 epochs	NORM-PCAM-20148	NORM	NORM
UNI LINEAR PCAM 5 epochs	TUM-PCAM-4258	TUM	TUM
Uni Linear MHIST 3 epochs	HP_MHIST_aof	HP	HP
Uni Linear MHIST 3 epochs	SSA_MHIST_akm	SSA	HP
Uni Linear MHIST 3 epochs	HP_MHIST_blx	HP	HP
Uni Linear MHIST 3 epochs	SSA_MHIST_agj	SSA	SSA
Uni Linear MHIST 3 epochs	SSA_MHIST_aff	SSA	SSA
Uni Linear MHIST 3 epochs	HP_MHIST_amw	HP	HP
Uni Linear MHIST 3 epochs	HP_MHIST_bat	HP	HP
Uni Linear MHIST 3 epochs	SSA_MHIST_aoo	SSA	SSA
Uni Linear MHIST 3 epochs	HP_MHIST_ekt	HP	HP
Uni Linear MHIST 3 epochs	HP_MHIST_eli	HP	HP
Uni Linear MHIST 3 epochs	SSA_MHIST_ekf	SSA	SSA
Uni Linear MHIST 3 epochs	SSA_MHIST_bgv	SSA	HP
Uni Linear MHIST 3 epochs	HP_MHIST_enn	HP	HP
Uni Linear MHIST 3 epochs	SSA_MHIST_djn	SSA	HP
Uni Linear MHIST 3 epochs	SSA_MHIST_cia	SSA	HP
Uni Linear MHIST 3 epochs	HP_MHIST_cuf	HP	HP
Uni Linear MHIST 3 epochs	HP_MHIST_att	HP	HP
Uni Linear MHIST 3 epochs	SSA_MHIST_czs	SSA	SSA
Uni Linear MHIST 3 epochs	SSA_MHIST_duq	SSA	HP
Uni Linear MHIST 3 epochs	HP_MHIST_cpv	HP	HP
Uni Linear MHIST 3 epochs	HP_MHIST_ehp	HP	HP
Uni Linear MHIST 3 epochs	SSA_MHIST_ebd	SSA	HP
Uni Linear MHIST 3 epochs	SSA_MHIST_dzb	SSA	SSA
Uni Linear MHIST 3 epochs	SSA_MHIST_dre	SSA	SSA
Uni Linear MHIST 3 epochs	SSA_MHIST_bbi	SSA	SSA
Uni Linear MHIST 3 epochs	HP_MHIST_clj	HP	SSA
Uni Linear MHIST 3 epochs	SSA_MHIST_edp	SSA	SSA
Uni Linear MHIST 3 epochs	SSA_MHIST_ehz	SSA	HP
Uni Linear MHIST 3 epochs	SSA_MHIST_bse	SSA	SSA
Uni Linear MHIST 3 epochs	SSA_MHIST_crp	SSA	SSA
Uni Linear MHIST 3 epochs	HP_MHIST_axc	HP	HP
Uni Linear MHIST 3 epochs	SSA_MHIST_adx	SSA	HP
Uni Linear MHIST 3 epochs	HP_MHIST_dnv	HP	HP
Uni Linear MHIST 3 epochs	SSA_MHIST_dmw	SSA	SSA
Uni Linear MHIST 3 epochs	SSA_MHIST_anh	SSA	HP
Uni Linear MHIST 3 epochs	HP_MHIST_bri	HP	HP
Uni Linear MHIST 3 epochs	HP_MHIST_bil	HP	HP
Uni Linear MHIST 3 epochs	HP_MHIST_ack	HP	HP
Uni Linear MHIST 3 epochs	HP_MHIST_dtb	HP	HP
Uni Linear MHIST 3 epochs	SSA_MHIST_cnc	SSA	SSA
Uni Linear MHIST 3 epochs	SSA_MHIST_dib	SSA	SSA
Uni Linear MHIST 3 epochs	HP_MHIST_cdw	HP	HP
Uni Linear MHIST 3 epochs	SSA_MHIST_boo	SSA	SSA
Uni Linear MHIST 3 epochs	SSA_MHIST_cnr	SSA	SSA
Uni Linear MHIST 3 epochs	SSA_MHIST_eda	SSA	SSA
Uni Linear MHIST 3 epochs	HP_MHIST_aop	HP	HP
Uni Linear MHIST 3 epochs	SSA_MHIST_dbm	SSA	HP
Uni Linear MHIST 3 epochs	HP_MHIST_brp	HP	HP
Uni Linear MHIST 3 epochs	HP_MHIST_adf	HP	HP
Uni Linear MHIST 3 epochs	HP_MHIST_adz	HP	HP
Uni Linear MHIST 3 epochs	HP_MHIST_dvu	HP	HP
Uni Linear MHIST 3 epochs	HP_MHIST_afw	HP	HP
Uni Linear MHIST 3 epochs	HP_MHIST_aro	HP	HP
Uni Linear MHIST 3 epochs	SSA_MHIST_age	SSA	HP
Uni Linear MHIST 3 epochs	HP_MHIST_coo	HP	HP
Uni Linear MHIST 3 epochs	SSA_MHIST_elx	SSA	SSA
Uni Linear MHIST 3 epochs	HP_MHIST_bvm	HP	HP
Uni Linear MHIST 3 epochs	HP_MHIST_acz	HP	HP
Uni Linear MHIST 3 epochs	SSA_MHIST_drt	SSA	HP
Uni Linear MHIST 3 epochs	HP_MHIST_bxv	HP	HP
Phikon KNN PCAM	NORM-PCAM-30971	NORM	NORM
Phikon KNN PCAM	TUM-PCAM-22798	TUM	TUM
Phikon KNN PCAM	NORM-PCAM-9939	NORM	NORM
Phikon KNN PCAM	NORM-PCAM-2439	NORM	NORM
Phikon KNN PCAM	TUM-PCAM-16221	TUM	TUM
Phikon KNN PCAM	NORM-PCAM-1862	NORM	NORM
Phikon KNN PCAM	TUM-PCAM-6418	TUM	TUM
Phikon KNN PCAM	NORM-PCAM-11760	NORM	NORM
Phikon KNN PCAM	TUM-PCAM-2268	TUM	TUM
Phikon KNN PCAM	NORM-PCAM-316	NORM	NORM
Phikon KNN PCAM	TUM-PCAM-7233	TUM	TUM
Phikon KNN PCAM	TUM-PCAM-17967	TUM	TUM
Phikon KNN PCAM	NORM-PCAM-26360	NORM	NORM
Phikon KNN PCAM	NORM-PCAM-2077	NORM	NORM
Phikon KNN PCAM	NORM-PCAM-12274	NORM	NORM
Phikon KNN PCAM	TUM-PCAM-16633	TUM	TUM
Phikon KNN PCAM	TUM-PCAM-32203	TUM	TUM
Phikon KNN PCAM	NORM-PCAM-8369	NORM	NORM
Phikon KNN PCAM	TUM-PCAM-5071	TUM	TUM
Phikon KNN PCAM	TUM-PCAM-20615	TUM	TUM
Phikon KNN PCAM	NORM-PCAM-616	NORM	NORM
Phikon KNN PCAM	TUM-PCAM-25907	TUM	TUM
Phikon KNN PCAM	NORM-PCAM-4682	NORM	NORM
Phikon KNN PCAM	NORM-PCAM-22907	NORM	NORM
Phikon KNN PCAM	NORM-PCAM-3339	NORM	NORM
Phikon KNN PCAM	NORM-PCAM-28981	NORM	NORM
Phikon KNN PCAM	TUM-PCAM-24852	TUM	TUM
Phikon KNN PCAM	NORM-PCAM-26440	NORM	NORM
Phikon KNN PCAM	TUM-PCAM-4890	TUM	TUM
Phikon KNN PCAM	NORM-PCAM-4145	NORM	NORM
Phikon KNN PCAM	NORM-PCAM-8390	NORM	NORM
Phikon KNN PCAM	NORM-PCAM-11396	NORM	NORM
Phikon KNN PCAM	TUM-PCAM-10212	TUM	TUM
Phikon KNN PCAM	TUM-PCAM-10732	TUM	TUM
Phikon KNN PCAM	TUM-PCAM-13537	TUM	TUM
Phikon KNN PCAM	NORM-PCAM-11661	NORM	NORM
Phikon KNN PCAM	NORM-PCAM-6806	NORM	NORM
Phikon KNN PCAM	TUM-PCAM-31440	TUM	TUM
Phikon KNN PCAM	NORM-PCAM-6824	NORM	NORM
Phikon KNN PCAM	TUM-PCAM-24522	TUM	TUM
Phikon KNN PCAM	NORM-PCAM-20148	NORM	NORM
Phikon KNN PCAM	NORM-PCAM-9786	NORM	NORM
Phikon KNN PCAM	TUM-PCAM-2387	TUM	TUM
Phikon KNN PCAM	TUM-PCAM-19954	TUM	TUM
Phikon KNN PCAM	TUM-PCAM-4258	TUM	TUM
Phikon KNN PCAM	TUM-PCAM-3013	TUM	TUM
Phikon KNN PCAM	TUM-PCAM-26069	TUM	TUM
Phikon KNN PCAM	TUM-PCAM-13288	TUM	TUM
Phikon KNN PCAM	NORM-PCAM-28850	NORM	NORM
Phikon KNN PCAM	NORM-PCAM-412	NORM	NORM
Phikon KNN PCAM	TUM-PCAM-7040	TUM	TUM
Phikon KNN PCAM	NORM-PCAM-4168	NORM	NORM
Phikon KNN PCAM	TUM-PCAM-7236	TUM	TUM
Phikon KNN PCAM	TUM-PCAM-1548	TUM	TUM
Phikon KNN PCAM	NORM-PCAM-19030	NORM	NORM
Phikon KNN PCAM	NORM-PCAM-31873	NORM	NORM
Phikon KNN PCAM	TUM-PCAM-16196	TUM	TUM
Phikon KNN PCAM	TUM-PCAM-19806	TUM	TUM
Phikon KNN PCAM	TUM-PCAM-18031	TUM	TUM
Phikon KNN PCAM	NORM-PCAM-32504	NORM	NORM
Phikon KNN MHIST	SSA_MHIST_aoo	SSA	SSA
Phikon KNN MHIST	HP_MHIST_aof	HP	HP
Phikon KNN MHIST	SSA_MHIST_bbi	SSA	SSA
Phikon KNN MHIST	HP_MHIST_aro	HP	HP
Phikon KNN MHIST	SSA_MHIST_eda	SSA	SSA
Phikon KNN MHIST	HP_MHIST_brp	HP	HP
Phikon KNN MHIST	HP_MHIST_blx	HP	HP
Phikon KNN MHIST	SSA_MHIST_edp	SSA	SSA
Phikon KNN MHIST	HP_MHIST_dvu	HP	HP
Phikon KNN MHIST	HP_MHIST_cuf	HP	HP
Phikon KNN MHIST	SSA_MHIST_elx	SSA	SSA
Phikon KNN MHIST	HP_MHIST_bxv	HP	HP
Phikon KNN MHIST	HP_MHIST_ekt	HP	HP
Phikon KNN MHIST	SSA_MHIST_dbm	SSA	HP
Phikon KNN MHIST	SSA_MHIST_agj	SSA	SSA
Phikon KNN MHIST	SSA_MHIST_dib	SSA	SSA
Phikon KNN MHIST	HP_MHIST_eli	HP	HP
Phikon KNN MHIST	HP_MHIST_amw	HP	HP
Phikon KNN MHIST	SSA_MHIST_age	SSA	SSA
Phikon KNN MHIST	HP_MHIST_cdw	HP	HP
Phikon KNN MHIST	SSA_MHIST_bse	SSA	SSA
Phikon KNN MHIST	SSA_MHIST_boo	SSA	SSA
Phikon KNN MHIST	HP_MHIST_axc	HP	HP
Phikon KNN MHIST	HP_MHIST_ack	HP	HP
Phikon KNN MHIST	HP_MHIST_bvm	HP	HP
Phikon KNN MHIST	HP_MHIST_clj	HP	SSA
Phikon KNN MHIST	HP_MHIST_cpv	HP	HP
Phikon KNN MHIST	HP_MHIST_adz	HP	HP
Phikon KNN MHIST	SSA_MHIST_ehz	SSA	SSA
Phikon KNN MHIST	HP_MHIST_adf	HP	HP
Phikon KNN MHIST	HP_MHIST_coo	HP	HP
Phikon KNN MHIST	SSA_MHIST_duq	SSA	SSA
Phikon KNN MHIST	SSA_MHIST_bgv	SSA	SSA
Phikon KNN MHIST	SSA_MHIST_ekf	SSA	SSA
Phikon KNN MHIST	SSA_MHIST_akm	SSA	SSA
Phikon KNN MHIST	SSA_MHIST_cnc	SSA	SSA
Phikon KNN MHIST	SSA_MHIST_aff	SSA	SSA
Phikon KNN MHIST	SSA_MHIST_djn	SSA	SSA
Phikon KNN MHIST	SSA_MHIST_crp	SSA	SSA
Phikon KNN MHIST	HP_MHIST_aop	HP	HP
Phikon KNN MHIST	HP_MHIST_bat	HP	HP
Phikon KNN MHIST	SSA_MHIST_dmw	SSA	SSA
Phikon KNN MHIST	HP_MHIST_afw	HP	HP
Phikon KNN MHIST	SSA_MHIST_ebd	SSA	HP
Phikon KNN MHIST	HP_MHIST_bri	HP	HP
Phikon KNN MHIST	SSA_MHIST_cnr	SSA	SSA
Phikon KNN MHIST	SSA_MHIST_adx	SSA	SSA
Phikon KNN MHIST	HP_MHIST_dtb	HP	HP
Phikon KNN MHIST	HP_MHIST_att	HP	HP
Phikon KNN MHIST	HP_MHIST_acz	HP	HP
Phikon KNN MHIST	SSA_MHIST_dre	SSA	SSA
Phikon KNN MHIST	SSA_MHIST_cia	SSA	HP
Phikon KNN MHIST	SSA_MHIST_anh	SSA	SSA
Phikon KNN MHIST	HP_MHIST_ehp	HP	HP
Phikon KNN MHIST	HP_MHIST_dnv	HP	HP
Phikon KNN MHIST	HP_MHIST_enn	HP	HP
Phikon KNN MHIST	SSA_MHIST_dzb	SSA	SSA
Phikon KNN MHIST	SSA_MHIST_drt	SSA	SSA
Phikon KNN MHIST	SSA_MHIST_czs	SSA	SSA
Phikon KNN MHIST	HP_MHIST_bil	HP	HP
UNI KNN MHIST	SSA_MHIST_djn	SSA	SSA
UNI KNN MHIST	HP_MHIST_bil	HP	HP
UNI KNN MHIST	SSA_MHIST_anh	SSA	SSA
UNI KNN MHIST	SSA_MHIST_age	SSA	SSA
UNI KNN MHIST	HP_MHIST_adz	HP	HP
UNI KNN MHIST	SSA_MHIST_dmw	SSA	SSA
UNI KNN MHIST	HP_MHIST_cuf	HP	HP
UNI KNN MHIST	SSA_MHIST_duq	SSA	HP
UNI KNN MHIST	SSA_MHIST_bgv	SSA	SSA
UNI KNN MHIST	HP_MHIST_dtb	HP	HP
UNI KNN MHIST	HP_MHIST_ekt	HP	HP
UNI KNN MHIST	SSA_MHIST_edp	SSA	SSA
UNI KNN MHIST	HP_MHIST_cpv	HP	HP
UNI KNN MHIST	HP_MHIST_amw	HP	HP
UNI KNN MHIST	HP_MHIST_brp	HP	HP
UNI KNN MHIST	HP_MHIST_att	HP	HP
UNI KNN MHIST	HP_MHIST_aop	HP	HP
UNI KNN MHIST	SSA_MHIST_ehz	SSA	SSA
UNI KNN MHIST	SSA_MHIST_adx	SSA	SSA
UNI KNN MHIST	SSA_MHIST_aoo	SSA	SSA
UNI KNN MHIST	HP_MHIST_bri	HP	HP
UNI KNN MHIST	HP_MHIST_aof	HP	HP
UNI KNN MHIST	SSA_MHIST_dbm	SSA	HP
UNI KNN MHIST	SSA_MHIST_agj	SSA	SSA
UNI KNN MHIST	SSA_MHIST_dib	SSA	SSA
UNI KNN MHIST	HP_MHIST_aro	HP	HP
UNI KNN MHIST	SSA_MHIST_bbi	SSA	SSA
UNI KNN MHIST	HP_MHIST_axc	HP	HP
UNI KNN MHIST	HP_MHIST_coo	HP	HP
UNI KNN MHIST	SSA_MHIST_eda	SSA	SSA
UNI KNN MHIST	SSA_MHIST_cnr	SSA	SSA
UNI KNN MHIST	HP_MHIST_ack	HP	HP
UNI KNN MHIST	HP_MHIST_adf	HP	SSA
UNI KNN MHIST	SSA_MHIST_bse	SSA	SSA
UNI KNN MHIST	HP_MHIST_dvu	HP	SSA
UNI KNN MHIST	SSA_MHIST_drt	SSA	SSA
UNI KNN MHIST	HP_MHIST_eli	HP	HP
UNI KNN MHIST	SSA_MHIST_aff	SSA	SSA
UNI KNN MHIST	SSA_MHIST_akm	SSA	SSA
UNI KNN MHIST	SSA_MHIST_crp	SSA	SSA
UNI KNN MHIST	SSA_MHIST_elx	SSA	SSA
UNI KNN MHIST	SSA_MHIST_ebd	SSA	HP
UNI KNN MHIST	HP_MHIST_ehp	HP	HP
UNI KNN MHIST	SSA_MHIST_cia	SSA	SSA
UNI KNN MHIST	SSA_MHIST_ekf	SSA	SSA
UNI KNN MHIST	HP_MHIST_enn	HP	HP
UNI KNN MHIST	SSA_MHIST_dzb	SSA	SSA
UNI KNN MHIST	HP_MHIST_bat	HP	HP
UNI KNN MHIST	HP_MHIST_afw	HP	HP
UNI KNN MHIST	SSA_MHIST_dre	SSA	SSA
UNI KNN MHIST	SSA_MHIST_cnc	SSA	SSA
UNI KNN MHIST	HP_MHIST_cdw	HP	HP
UNI KNN MHIST	SSA_MHIST_czs	SSA	SSA
UNI KNN MHIST	HP_MHIST_bvm	HP	HP
UNI KNN MHIST	SSA_MHIST_boo	SSA	SSA
UNI KNN MHIST	HP_MHIST_dnv	HP	HP
UNI KNN MHIST	HP_MHIST_acz	HP	HP
UNI KNN MHIST	HP_MHIST_clj	HP	SSA
UNI KNN MHIST	HP_MHIST_blx	HP	HP
UNI KNN MHIST	HP_MHIST_bxv	HP	SSA
UNI KNN PCAM	NORM-PCAM-20148	NORM	NORM
UNI KNN PCAM	TUM-PCAM-26069	TUM	TUM
UNI KNN PCAM	NORM-PCAM-31873	NORM	NORM
UNI KNN PCAM	NORM-PCAM-30971	NORM	NORM
UNI KNN PCAM	TUM-PCAM-4890	TUM	TUM
UNI KNN PCAM	NORM-PCAM-22907	NORM	NORM
UNI KNN PCAM	NORM-PCAM-9786	NORM	NORM
UNI KNN PCAM	TUM-PCAM-24852	TUM	TUM
UNI KNN PCAM	TUM-PCAM-16633	TUM	TUM
UNI KNN PCAM	TUM-PCAM-17967	TUM	TUM
UNI KNN PCAM	TUM-PCAM-10732	TUM	TUM
UNI KNN PCAM	TUM-PCAM-6418	TUM	TUM
UNI KNN PCAM	TUM-PCAM-1548	TUM	TUM
UNI KNN PCAM	NORM-PCAM-316	NORM	NORM
UNI KNN PCAM	NORM-PCAM-11760	NORM	NORM
UNI KNN PCAM	TUM-PCAM-2387	TUM	TUM
UNI KNN PCAM	TUM-PCAM-4258	TUM	TUM
UNI KNN PCAM	NORM-PCAM-2077	NORM	NORM
UNI KNN PCAM	NORM-PCAM-4168	NORM	NORM
UNI KNN PCAM	TUM-PCAM-5071	TUM	TUM
UNI KNN PCAM	NORM-PCAM-8390	NORM	NORM
UNI KNN PCAM	TUM-PCAM-2268	TUM	TUM
UNI KNN PCAM	NORM-PCAM-4145	NORM	NORM
UNI KNN PCAM	NORM-PCAM-11396	NORM	NORM
UNI KNN PCAM	NORM-PCAM-26440	NORM	NORM
UNI KNN PCAM	NORM-PCAM-616	NORM	NORM
UNI KNN PCAM	NORM-PCAM-2439	NORM	NORM
UNI KNN PCAM	TUM-PCAM-7236	TUM	TUM
UNI KNN PCAM	TUM-PCAM-18031	TUM	TUM
UNI KNN PCAM	NORM-PCAM-412	NORM	NORM
UNI KNN PCAM	TUM-PCAM-3013	TUM	TUM
UNI KNN PCAM	NORM-PCAM-12274	NORM	NORM
UNI KNN PCAM	NORM-PCAM-26360	NORM	NORM
UNI KNN PCAM	NORM-PCAM-8369	NORM	NORM
UNI KNN PCAM	TUM-PCAM-19954	TUM	TUM
UNI KNN PCAM	NORM-PCAM-6806	NORM	NORM
UNI KNN PCAM	TUM-PCAM-19806	TUM	TUM
UNI KNN PCAM	NORM-PCAM-6824	NORM	NORM
UNI KNN PCAM	NORM-PCAM-32504	NORM	NORM
UNI KNN PCAM	TUM-PCAM-16196	TUM	TUM
UNI KNN PCAM	TUM-PCAM-32203	TUM	TUM
UNI KNN PCAM	NORM-PCAM-1862	NORM	NORM
UNI KNN PCAM	TUM-PCAM-13537	TUM	TUM
UNI KNN PCAM	TUM-PCAM-22798	TUM	TUM
UNI KNN PCAM	NORM-PCAM-19030	NORM	NORM
UNI KNN PCAM	TUM-PCAM-25907	TUM	TUM
UNI KNN PCAM	TUM-PCAM-7040	TUM	TUM
UNI KNN PCAM	TUM-PCAM-13288	TUM	TUM
UNI KNN PCAM	TUM-PCAM-16221	TUM	TUM
UNI KNN PCAM	TUM-PCAM-10212	TUM	TUM
UNI KNN PCAM	NORM-PCAM-3339	NORM	NORM
UNI KNN PCAM	NORM-PCAM-4682	NORM	NORM
UNI KNN PCAM	TUM-PCAM-7233	TUM	TUM
UNI KNN PCAM	TUM-PCAM-31440	TUM	TUM
UNI KNN PCAM	NORM-PCAM-11661	NORM	NORM
UNI KNN PCAM	NORM-PCAM-9939	NORM	NORM
UNI KNN PCAM	TUM-PCAM-20615	TUM	TUM
UNI KNN PCAM	NORM-PCAM-28850	NORM	NORM
UNI KNN PCAM	TUM-PCAM-24522	TUM	TUM
UNI KNN PCAM	NORM-PCAM-28981	NORM	NORM
Data	label	fname	answer	original_filename
PCAM	TUM	TUM-PCAM-7233	NORM	resnet18/ten_shot/results_ten_shot_instruct_knn_run1.csv
PCAM	NORM	NORM-PCAM-2439	NORM	resnet18/ten_shot/results_ten_shot_instruct_knn_run1.csv
PCAM	NORM	NORM-PCAM-1862	NORM	resnet18/ten_shot/results_ten_shot_instruct_knn_run1.csv
PCAM	TUM	TUM-PCAM-17967	TUM	resnet18/ten_shot/results_ten_shot_instruct_knn_run1.csv
PCAM	TUM	TUM-PCAM-18031	TUM	resnet18/ten_shot/results_ten_shot_instruct_knn_run1.csv
PCAM	TUM	TUM-PCAM-7236	TUM	resnet18/ten_shot/results_ten_shot_instruct_knn_run1.csv
PCAM	TUM	TUM-PCAM-31440	TUM	resnet18/ten_shot/results_ten_shot_instruct_knn_run1.csv
PCAM	TUM	TUM-PCAM-32203	TUM	resnet18/ten_shot/results_ten_shot_instruct_knn_run1.csv
PCAM	TUM	TUM-PCAM-16221	TUM	resnet18/ten_shot/results_ten_shot_instruct_knn_run1.csv
PCAM	TUM	TUM-PCAM-19806	TUM	resnet18/ten_shot/results_ten_shot_instruct_knn_run1.csv
PCAM	NORM	NORM-PCAM-31873	TUM	resnet18/ten_shot/results_ten_shot_instruct_knn_run1.csv
PCAM	TUM	TUM-PCAM-10732	NORM	resnet18/ten_shot/results_ten_shot_instruct_knn_run1.csv
PCAM	TUM	TUM-PCAM-22798	TUM	resnet18/ten_shot/results_ten_shot_instruct_knn_run1.csv
PCAM	NORM	NORM-PCAM-28981	NORM	resnet18/ten_shot/results_ten_shot_instruct_knn_run1.csv
PCAM	TUM	TUM-PCAM-10212	TUM	resnet18/ten_shot/results_ten_shot_instruct_knn_run1.csv
PCAM	NORM	NORM-PCAM-19030	TUM	resnet18/ten_shot/results_ten_shot_instruct_knn_run1.csv
PCAM	TUM	TUM-PCAM-13537	NORM	resnet18/ten_shot/results_ten_shot_instruct_knn_run1.csv
PCAM	TUM	TUM-PCAM-6418	NORM	resnet18/ten_shot/results_ten_shot_instruct_knn_run1.csv
PCAM	NORM	NORM-PCAM-8369	TUM	resnet18/ten_shot/results_ten_shot_instruct_knn_run1.csv
PCAM	NORM	NORM-PCAM-6824	NORM	resnet18/ten_shot/results_ten_shot_instruct_knn_run1.csv
PCAM	TUM	TUM-PCAM-24852	TUM	resnet18/ten_shot/results_ten_shot_instruct_knn_run1.csv
PCAM	NORM	NORM-PCAM-22907	NORM	resnet18/ten_shot/results_ten_shot_instruct_knn_run1.csv
PCAM	NORM	NORM-PCAM-4168	TUM	resnet18/ten_shot/results_ten_shot_instruct_knn_run1.csv
PCAM	NORM	NORM-PCAM-32504	NORM	resnet18/ten_shot/results_ten_shot_instruct_knn_run1.csv
PCAM	NORM	NORM-PCAM-316	NORM	resnet18/ten_shot/results_ten_shot_instruct_knn_run1.csv
PCAM	NORM	NORM-PCAM-20148	TUM	resnet18/ten_shot/results_ten_shot_instruct_knn_run1.csv
PCAM	NORM	NORM-PCAM-26440	NORM	resnet18/ten_shot/results_ten_shot_instruct_knn_run1.csv
PCAM	TUM	TUM-PCAM-2387	TUM	resnet18/ten_shot/results_ten_shot_instruct_knn_run1.csv
PCAM	NORM	NORM-PCAM-28850	NORM	resnet18/ten_shot/results_ten_shot_instruct_knn_run1.csv
PCAM	TUM	TUM-PCAM-24522	TUM	resnet18/ten_shot/results_ten_shot_instruct_knn_run1.csv
PCAM	NORM	NORM-PCAM-9939	NORM	resnet18/ten_shot/results_ten_shot_instruct_knn_run1.csv
PCAM	TUM	TUM-PCAM-26069	TUM	resnet18/ten_shot/results_ten_shot_instruct_knn_run1.csv
PCAM	TUM	TUM-PCAM-13288	TUM	resnet18/ten_shot/results_ten_shot_instruct_knn_run1.csv
PCAM	NORM	NORM-PCAM-9786	NORM	resnet18/ten_shot/results_ten_shot_instruct_knn_run1.csv
PCAM	NORM	NORM-PCAM-412	NORM	resnet18/ten_shot/results_ten_shot_instruct_knn_run1.csv
PCAM	NORM	NORM-PCAM-11760	NORM	resnet18/ten_shot/results_ten_shot_instruct_knn_run1.csv
PCAM	NORM	NORM-PCAM-3339	NORM	resnet18/ten_shot/results_ten_shot_instruct_knn_run1.csv
PCAM	NORM	NORM-PCAM-26360	TUM	resnet18/ten_shot/results_ten_shot_instruct_knn_run1.csv
PCAM	TUM	TUM-PCAM-4258	NORM	resnet18/ten_shot/results_ten_shot_instruct_knn_run1.csv
PCAM	NORM	NORM-PCAM-30971	NORM	resnet18/ten_shot/results_ten_shot_instruct_knn_run1.csv
PCAM	TUM	TUM-PCAM-16196	TUM	resnet18/ten_shot/results_ten_shot_instruct_knn_run1.csv
PCAM	TUM	TUM-PCAM-16633	NORM	resnet18/ten_shot/results_ten_shot_instruct_knn_run1.csv
PCAM	NORM	NORM-PCAM-11661	TUM	resnet18/ten_shot/results_ten_shot_instruct_knn_run1.csv
PCAM	TUM	TUM-PCAM-4890	NORM	resnet18/ten_shot/results_ten_shot_instruct_knn_run1.csv
PCAM	TUM	TUM-PCAM-19954	TUM	resnet18/ten_shot/results_ten_shot_instruct_knn_run1.csv
PCAM	TUM	TUM-PCAM-5071	TUM	resnet18/ten_shot/results_ten_shot_instruct_knn_run1.csv
PCAM	TUM	TUM-PCAM-3013	TUM	resnet18/ten_shot/results_ten_shot_instruct_knn_run1.csv
PCAM	NORM	NORM-PCAM-11396	NORM	resnet18/ten_shot/results_ten_shot_instruct_knn_run1.csv
PCAM	TUM	TUM-PCAM-20615	TUM	resnet18/ten_shot/results_ten_shot_instruct_knn_run1.csv
PCAM	NORM	NORM-PCAM-6806	TUM	resnet18/ten_shot/results_ten_shot_instruct_knn_run1.csv
PCAM	NORM	NORM-PCAM-12274	NORM	resnet18/ten_shot/results_ten_shot_instruct_knn_run1.csv
PCAM	TUM	TUM-PCAM-1548	NORM	resnet18/ten_shot/results_ten_shot_instruct_knn_run1.csv
PCAM	NORM	NORM-PCAM-616	NORM	resnet18/ten_shot/results_ten_shot_instruct_knn_run1.csv
PCAM	NORM	NORM-PCAM-8390	NORM	resnet18/ten_shot/results_ten_shot_instruct_knn_run1.csv
PCAM	NORM	NORM-PCAM-4682	NORM	resnet18/ten_shot/results_ten_shot_instruct_knn_run1.csv
PCAM	TUM	TUM-PCAM-7040	NORM	resnet18/ten_shot/results_ten_shot_instruct_knn_run1.csv
PCAM	TUM	TUM-PCAM-25907	TUM	resnet18/ten_shot/results_ten_shot_instruct_knn_run1.csv
PCAM	NORM	NORM-PCAM-2077	NORM	resnet18/ten_shot/results_ten_shot_instruct_knn_run1.csv
PCAM	NORM	NORM-PCAM-4145	NORM	resnet18/ten_shot/results_ten_shot_instruct_knn_run1.csv
PCAM	TUM	TUM-PCAM-2268	TUM	resnet18/ten_shot/results_ten_shot_instruct_knn_run1.csv
PCAM	TUM	TUM-PCAM-7236	TUM	resnet18/five_shot/results_five_shot_instruct_knn_run1.csv
PCAM	NORM	NORM-PCAM-20148	NORM	resnet18/five_shot/results_five_shot_instruct_knn_run1.csv
PCAM	NORM	NORM-PCAM-1862	NORM	resnet18/five_shot/results_five_shot_instruct_knn_run1.csv
PCAM	NORM	NORM-PCAM-6824	NORM	resnet18/five_shot/results_five_shot_instruct_knn_run1.csv
PCAM	NORM	NORM-PCAM-8369	TUM	resnet18/five_shot/results_five_shot_instruct_knn_run1.csv
PCAM	NORM	NORM-PCAM-2439	NORM	resnet18/five_shot/results_five_shot_instruct_knn_run1.csv
PCAM	NORM	NORM-PCAM-19030	TUM	resnet18/five_shot/results_five_shot_instruct_knn_run1.csv
PCAM	NORM	NORM-PCAM-4168	NORM	resnet18/five_shot/results_five_shot_instruct_knn_run1.csv
PCAM	TUM	TUM-PCAM-10732	NORM	resnet18/five_shot/results_five_shot_instruct_knn_run1.csv
PCAM	TUM	TUM-PCAM-24852	NORM	resnet18/five_shot/results_five_shot_instruct_knn_run1.csv
PCAM	NORM	NORM-PCAM-22907	NORM	resnet18/five_shot/results_five_shot_instruct_knn_run1.csv
PCAM	NORM	NORM-PCAM-4682	NORM	resnet18/five_shot/results_five_shot_instruct_knn_run1.csv
PCAM	NORM	NORM-PCAM-32504	NORM	resnet18/five_shot/results_five_shot_instruct_knn_run1.csv
PCAM	TUM	TUM-PCAM-18031	TUM	resnet18/five_shot/results_five_shot_instruct_knn_run1.csv
PCAM	TUM	TUM-PCAM-22798	TUM	resnet18/five_shot/results_five_shot_instruct_knn_run1.csv
PCAM	NORM	NORM-PCAM-31873	TUM	resnet18/five_shot/results_five_shot_instruct_knn_run1.csv
PCAM	TUM	TUM-PCAM-6418	TUM	resnet18/five_shot/results_five_shot_instruct_knn_run1.csv
PCAM	TUM	TUM-PCAM-17967	TUM	resnet18/five_shot/results_five_shot_instruct_knn_run1.csv
PCAM	TUM	TUM-PCAM-16221	TUM	resnet18/five_shot/results_five_shot_instruct_knn_run1.csv
PCAM	TUM	TUM-PCAM-7233	NORM	resnet18/five_shot/results_five_shot_instruct_knn_run1.csv
PCAM	TUM	TUM-PCAM-10212	TUM	resnet18/five_shot/results_five_shot_instruct_knn_run1.csv
PCAM	TUM	TUM-PCAM-32203	TUM	resnet18/five_shot/results_five_shot_instruct_knn_run1.csv
PCAM	NORM	NORM-PCAM-2077	TUM	resnet18/five_shot/results_five_shot_instruct_knn_run1.csv
PCAM	NORM	NORM-PCAM-316	TUM	resnet18/five_shot/results_five_shot_instruct_knn_run1.csv
PCAM	TUM	TUM-PCAM-31440	NORM	resnet18/five_shot/results_five_shot_instruct_knn_run1.csv
PCAM	NORM	NORM-PCAM-28981	NORM	resnet18/five_shot/results_five_shot_instruct_knn_run1.csv
PCAM	TUM	TUM-PCAM-19806	NORM	resnet18/five_shot/results_five_shot_instruct_knn_run1.csv
PCAM	TUM	TUM-PCAM-13537	NORM	resnet18/five_shot/results_five_shot_instruct_knn_run1.csv
PCAM	TUM	TUM-PCAM-7040	TUM	resnet18/five_shot/results_five_shot_instruct_knn_run1.csv
PCAM	NORM	NORM-PCAM-26440	NORM	resnet18/five_shot/results_five_shot_instruct_knn_run1.csv
PCAM	NORM	NORM-PCAM-9939	NORM	resnet18/five_shot/results_five_shot_instruct_knn_run1.csv
PCAM	NORM	NORM-PCAM-616	NORM	resnet18/five_shot/results_five_shot_instruct_knn_run1.csv
PCAM	NORM	NORM-PCAM-412	NORM	resnet18/five_shot/results_five_shot_instruct_knn_run1.csv
PCAM	NORM	NORM-PCAM-11661	TUM	resnet18/five_shot/results_five_shot_instruct_knn_run1.csv
PCAM	TUM	TUM-PCAM-4890	TUM	resnet18/five_shot/results_five_shot_instruct_knn_run1.csv
PCAM	TUM	TUM-PCAM-2268	TUM	resnet18/five_shot/results_five_shot_instruct_knn_run1.csv
PCAM	NORM	NORM-PCAM-28850	NORM	resnet18/five_shot/results_five_shot_instruct_knn_run1.csv
PCAM	TUM	TUM-PCAM-3013	TUM	resnet18/five_shot/results_five_shot_instruct_knn_run1.csv
PCAM	NORM	NORM-PCAM-11760	NORM	resnet18/five_shot/results_five_shot_instruct_knn_run1.csv
PCAM	TUM	TUM-PCAM-16633	TUM	resnet18/five_shot/results_five_shot_instruct_knn_run1.csv
PCAM	TUM	TUM-PCAM-26069	TUM	resnet18/five_shot/results_five_shot_instruct_knn_run1.csv
PCAM	TUM	TUM-PCAM-2387	TUM	resnet18/five_shot/results_five_shot_instruct_knn_run1.csv
PCAM	NORM	NORM-PCAM-30971	NORM	resnet18/five_shot/results_five_shot_instruct_knn_run1.csv
PCAM	NORM	NORM-PCAM-9786	NORM	resnet18/five_shot/results_five_shot_instruct_knn_run1.csv
PCAM	NORM	NORM-PCAM-4145	NORM	resnet18/five_shot/results_five_shot_instruct_knn_run1.csv
PCAM	TUM	TUM-PCAM-4258	TUM	resnet18/five_shot/results_five_shot_instruct_knn_run1.csv
PCAM	TUM	TUM-PCAM-20615	TUM	resnet18/five_shot/results_five_shot_instruct_knn_run1.csv
PCAM	TUM	TUM-PCAM-24522	TUM	resnet18/five_shot/results_five_shot_instruct_knn_run1.csv
PCAM	TUM	TUM-PCAM-13288	TUM	resnet18/five_shot/results_five_shot_instruct_knn_run1.csv
PCAM	NORM	NORM-PCAM-11396	NORM	resnet18/five_shot/results_five_shot_instruct_knn_run1.csv
PCAM	NORM	NORM-PCAM-26360	TUM	resnet18/five_shot/results_five_shot_instruct_knn_run1.csv
PCAM	NORM	NORM-PCAM-3339	TUM	resnet18/five_shot/results_five_shot_instruct_knn_run1.csv
PCAM	TUM	TUM-PCAM-19954	TUM	resnet18/five_shot/results_five_shot_instruct_knn_run1.csv
PCAM	TUM	TUM-PCAM-25907	TUM	resnet18/five_shot/results_five_shot_instruct_knn_run1.csv
PCAM	TUM	TUM-PCAM-16196	TUM	resnet18/five_shot/results_five_shot_instruct_knn_run1.csv
PCAM	NORM	NORM-PCAM-6806	NORM	resnet18/five_shot/results_five_shot_instruct_knn_run1.csv
PCAM	NORM	NORM-PCAM-8390	TUM	resnet18/five_shot/results_five_shot_instruct_knn_run1.csv
PCAM	NORM	NORM-PCAM-12274	NORM	resnet18/five_shot/results_five_shot_instruct_knn_run1.csv
PCAM	TUM	TUM-PCAM-5071	TUM	resnet18/five_shot/results_five_shot_instruct_knn_run1.csv
PCAM	TUM	TUM-PCAM-1548	TUM	resnet18/five_shot/results_five_shot_instruct_knn_run1.csv
PCAM	TUM	TUM-PCAM-7236	TUM	resnet18/zero_shot/results_zero_shot_instruct_knn_run1.csv
PCAM	NORM	NORM-PCAM-20148	TUM	resnet18/zero_shot/results_zero_shot_instruct_knn_run1.csv
PCAM	NORM	NORM-PCAM-4168	NORM	resnet18/zero_shot/results_zero_shot_instruct_knn_run1.csv
PCAM	NORM	NORM-PCAM-28981	TUM	resnet18/zero_shot/results_zero_shot_instruct_knn_run1.csv
PCAM	NORM	NORM-PCAM-22907	TUM	resnet18/zero_shot/results_zero_shot_instruct_knn_run1.csv
PCAM	NORM	NORM-PCAM-2077	NORM	resnet18/zero_shot/results_zero_shot_instruct_knn_run1.csv
PCAM	TUM	TUM-PCAM-31440	NORM	resnet18/zero_shot/results_zero_shot_instruct_knn_run1.csv
PCAM	TUM	TUM-PCAM-17967	NORM	resnet18/zero_shot/results_zero_shot_instruct_knn_run1.csv
PCAM	TUM	TUM-PCAM-10212	TUM	resnet18/zero_shot/results_zero_shot_instruct_knn_run1.csv
PCAM	TUM	TUM-PCAM-10732	TUM	resnet18/zero_shot/results_zero_shot_instruct_knn_run1.csv
PCAM	TUM	TUM-PCAM-18031	TUM	resnet18/zero_shot/results_zero_shot_instruct_knn_run1.csv
PCAM	NORM	NORM-PCAM-8369	TUM	resnet18/zero_shot/results_zero_shot_instruct_knn_run1.csv
PCAM	TUM	TUM-PCAM-6418	NORM	resnet18/zero_shot/results_zero_shot_instruct_knn_run1.csv
PCAM	NORM	NORM-PCAM-4682	NORM	resnet18/zero_shot/results_zero_shot_instruct_knn_run1.csv
PCAM	NORM	NORM-PCAM-32504	TUM	resnet18/zero_shot/results_zero_shot_instruct_knn_run1.csv
PCAM	TUM	TUM-PCAM-24852	NORM	resnet18/zero_shot/results_zero_shot_instruct_knn_run1.csv
PCAM	TUM	TUM-PCAM-7233	TUM	resnet18/zero_shot/results_zero_shot_instruct_knn_run1.csv
PCAM	TUM	TUM-PCAM-32203	TUM	resnet18/zero_shot/results_zero_shot_instruct_knn_run1.csv
PCAM	NORM	NORM-PCAM-1862	NORM	resnet18/zero_shot/results_zero_shot_instruct_knn_run1.csv
PCAM	TUM	TUM-PCAM-16221	TUM	resnet18/zero_shot/results_zero_shot_instruct_knn_run1.csv
PCAM	NORM	NORM-PCAM-19030	TUM	resnet18/zero_shot/results_zero_shot_instruct_knn_run1.csv
PCAM	TUM	TUM-PCAM-7040	TUM	resnet18/zero_shot/results_zero_shot_instruct_knn_run1.csv
PCAM	TUM	TUM-PCAM-19806	NORM	resnet18/zero_shot/results_zero_shot_instruct_knn_run1.csv
PCAM	NORM	NORM-PCAM-6824	TUM	resnet18/zero_shot/results_zero_shot_instruct_knn_run1.csv
PCAM	NORM	NORM-PCAM-26440	TUM	resnet18/zero_shot/results_zero_shot_instruct_knn_run1.csv
PCAM	TUM	TUM-PCAM-13537	TUM	resnet18/zero_shot/results_zero_shot_instruct_knn_run1.csv
PCAM	TUM	TUM-PCAM-22798	TUM	resnet18/zero_shot/results_zero_shot_instruct_knn_run1.csv
PCAM	NORM	NORM-PCAM-31873	TUM	resnet18/zero_shot/results_zero_shot_instruct_knn_run1.csv
PCAM	NORM	NORM-PCAM-2439	NORM	resnet18/zero_shot/results_zero_shot_instruct_knn_run1.csv
PCAM	NORM	NORM-PCAM-316	TUM	resnet18/zero_shot/results_zero_shot_instruct_knn_run1.csv
PCAM	NORM	NORM-PCAM-28850	NORM	resnet18/zero_shot/results_zero_shot_instruct_knn_run1.csv
PCAM	TUM	TUM-PCAM-24522	TUM	resnet18/zero_shot/results_zero_shot_instruct_knn_run1.csv
PCAM	NORM	NORM-PCAM-4145	NORM	resnet18/zero_shot/results_zero_shot_instruct_knn_run1.csv
PCAM	TUM	TUM-PCAM-13288	TUM	resnet18/zero_shot/results_zero_shot_instruct_knn_run1.csv
PCAM	TUM	TUM-PCAM-3013	TUM	resnet18/zero_shot/results_zero_shot_instruct_knn_run1.csv
PCAM	TUM	TUM-PCAM-26069	TUM	resnet18/zero_shot/results_zero_shot_instruct_knn_run1.csv
PCAM	NORM	NORM-PCAM-30971	TUM	resnet18/zero_shot/results_zero_shot_instruct_knn_run1.csv
PCAM	NORM	NORM-PCAM-11661	TUM	resnet18/zero_shot/results_zero_shot_instruct_knn_run1.csv
PCAM	NORM	NORM-PCAM-26360	TUM	resnet18/zero_shot/results_zero_shot_instruct_knn_run1.csv
PCAM	NORM	NORM-PCAM-11396	TUM	resnet18/zero_shot/results_zero_shot_instruct_knn_run1.csv
PCAM	NORM	NORM-PCAM-6806	TUM	resnet18/zero_shot/results_zero_shot_instruct_knn_run1.csv
PCAM	TUM	TUM-PCAM-16633	TUM	resnet18/zero_shot/results_zero_shot_instruct_knn_run1.csv
PCAM	TUM	TUM-PCAM-25907	NORM	resnet18/zero_shot/results_zero_shot_instruct_knn_run1.csv
PCAM	NORM	NORM-PCAM-9786	NORM	resnet18/zero_shot/results_zero_shot_instruct_knn_run1.csv
PCAM	TUM	TUM-PCAM-5071	TUM	resnet18/zero_shot/results_zero_shot_instruct_knn_run1.csv
PCAM	NORM	NORM-PCAM-8390	TUM	resnet18/zero_shot/results_zero_shot_instruct_knn_run1.csv
PCAM	TUM	TUM-PCAM-4890	NORM	resnet18/zero_shot/results_zero_shot_instruct_knn_run1.csv
PCAM	NORM	NORM-PCAM-11760	NORM	resnet18/zero_shot/results_zero_shot_instruct_knn_run1.csv
PCAM	TUM	TUM-PCAM-16196	TUM	resnet18/zero_shot/results_zero_shot_instruct_knn_run1.csv
PCAM	TUM	TUM-PCAM-1548	TUM	resnet18/zero_shot/results_zero_shot_instruct_knn_run1.csv
PCAM	TUM	TUM-PCAM-4258	NORM	resnet18/zero_shot/results_zero_shot_instruct_knn_run1.csv
PCAM	NORM	NORM-PCAM-12274	TUM	resnet18/zero_shot/results_zero_shot_instruct_knn_run1.csv
PCAM	TUM	TUM-PCAM-19954	TUM	resnet18/zero_shot/results_zero_shot_instruct_knn_run1.csv
PCAM	NORM	NORM-PCAM-9939	TUM	resnet18/zero_shot/results_zero_shot_instruct_knn_run1.csv
PCAM	TUM	TUM-PCAM-2268	TUM	resnet18/zero_shot/results_zero_shot_instruct_knn_run1.csv
PCAM	NORM	NORM-PCAM-616	TUM	resnet18/zero_shot/results_zero_shot_instruct_knn_run1.csv
PCAM	TUM	TUM-PCAM-20615	TUM	resnet18/zero_shot/results_zero_shot_instruct_knn_run1.csv
PCAM	TUM	TUM-PCAM-2387	TUM	resnet18/zero_shot/results_zero_shot_instruct_knn_run1.csv
PCAM	NORM	NORM-PCAM-3339	NORM	resnet18/zero_shot/results_zero_shot_instruct_knn_run1.csv
PCAM	NORM	NORM-PCAM-412	TUM	resnet18/zero_shot/results_zero_shot_instruct_knn_run1.csv
PCAM	NORM	NORM-PCAM-11396	NORM	resnet18/three_shot/results_three_shot_instruct_knn_run1.csv
PCAM	TUM	TUM-PCAM-13288	TUM	resnet18/three_shot/results_three_shot_instruct_knn_run1.csv
PCAM	TUM	TUM-PCAM-20615	TUM	resnet18/three_shot/results_three_shot_instruct_knn_run1.csv
PCAM	TUM	TUM-PCAM-19954	TUM	resnet18/three_shot/results_three_shot_instruct_knn_run1.csv
PCAM	NORM	NORM-PCAM-12274	NORM	resnet18/three_shot/results_three_shot_instruct_knn_run1.csv
PCAM	NORM	NORM-PCAM-9939	NORM	resnet18/three_shot/results_three_shot_instruct_knn_run1.csv
PCAM	NORM	NORM-PCAM-11661	TUM	resnet18/three_shot/results_three_shot_instruct_knn_run1.csv
PCAM	NORM	NORM-PCAM-26360	NORM	resnet18/three_shot/results_three_shot_instruct_knn_run1.csv
PCAM	NORM	NORM-PCAM-11760	NORM	resnet18/three_shot/results_three_shot_instruct_knn_run1.csv
PCAM	TUM	TUM-PCAM-24522	TUM	resnet18/three_shot/results_three_shot_instruct_knn_run1.csv
PCAM	TUM	TUM-PCAM-25907	TUM	resnet18/three_shot/results_three_shot_instruct_knn_run1.csv
PCAM	NORM	NORM-PCAM-412	NORM	resnet18/three_shot/results_three_shot_instruct_knn_run1.csv
PCAM	NORM	NORM-PCAM-616	NORM	resnet18/three_shot/results_three_shot_instruct_knn_run1.csv
PCAM	NORM	NORM-PCAM-6806	TUM	resnet18/three_shot/results_three_shot_instruct_knn_run1.csv
PCAM	NORM	NORM-PCAM-3339	TUM	resnet18/three_shot/results_three_shot_instruct_knn_run1.csv
PCAM	NORM	NORM-PCAM-28850	NORM	resnet18/three_shot/results_three_shot_instruct_knn_run1.csv
PCAM	TUM	TUM-PCAM-2268	TUM	resnet18/three_shot/results_three_shot_instruct_knn_run1.csv
PCAM	NORM	NORM-PCAM-30971	NORM	resnet18/three_shot/results_three_shot_instruct_knn_run1.csv
PCAM	TUM	TUM-PCAM-26069	TUM	resnet18/three_shot/results_three_shot_instruct_knn_run1.csv
[truncated: 2,282 more rows]

## Sheet: Figure4
	file_name	true_label	predicted_label
PHIKONLINEARCRC100K10epochseval	ADI-TCGA-EENSRDNW	ADI	ADI
PHIKONLINEARCRC100K10epochseval	ADI-TCGA-FCDFWRDR	ADI	ADI
PHIKONLINEARCRC100K10epochseval	MUC-TCGA-MYQMLMYM	MUC	MUC
PHIKONLINEARCRC100K10epochseval	MUS-TCGA-HEGPDCFA	MUS	MUS
PHIKONLINEARCRC100K10epochseval	ADI-TCGA-TVGKIAIF	ADI	MUS
PHIKONLINEARCRC100K10epochseval	DEB-TCGA-LETMAMAC	DEB	DEB
PHIKONLINEARCRC100K10epochseval	MUS-TCGA-EVEDPQEM	MUS	MUS
PHIKONLINEARCRC100K10epochseval	LYM-TCGA-TVMDGEPI	LYM	LYM
PHIKONLINEARCRC100K10epochseval	TUM-TCGA-GFCTKHTH	TUM	TUM
PHIKONLINEARCRC100K10epochseval	STR-TCGA-VCVKTRWE	STR	MUS
PHIKONLINEARCRC100K10epochseval	MUC-TCGA-CGQDVHNV	MUC	MUC
PHIKONLINEARCRC100K10epochseval	STR-TCGA-SDQPACGN	STR	STR
PHIKONLINEARCRC100K10epochseval	DEB-TCGA-AHQCDGMY	DEB	DEB
PHIKONLINEARCRC100K10epochseval	STR-TCGA-MDMWQLAR	STR	STR
PHIKONLINEARCRC100K10epochseval	MUC-TCGA-KNMEHPAF	MUC	MUC
PHIKONLINEARCRC100K10epochseval	ADI-TCGA-QFVSMHDD	ADI	ADI
PHIKONLINEARCRC100K10epochseval	STR-TCGA-TGEDVDLH	STR	MUS
PHIKONLINEARCRC100K10epochseval	LYM-TCGA-MDKEPPHR	LYM	LYM
PHIKONLINEARCRC100K10epochseval	MUS-TCGA-YKIDGGHP	MUS	MUS
PHIKONLINEARCRC100K10epochseval	DEB-TCGA-EVPNFEFY	DEB	DEB
PHIKONLINEARCRC100K10epochseval	MUC-TCGA-VWFFSQMA	MUC	MUC
PHIKONLINEARCRC100K10epochseval	TUM-TCGA-LIFEDGNY	TUM	TUM
PHIKONLINEARCRC100K10epochseval	ADI-TCGA-KYCNRHDT	ADI	ADI
PHIKONLINEARCRC100K10epochseval	STR-TCGA-IVHNTNCL	STR	STR
PHIKONLINEARCRC100K10epochseval	DEB-TCGA-RNNKNWPR	DEB	DEB
PHIKONLINEARCRC100K10epochseval	NORM-TCGA-CWFDHWAH	NORM	NORM
PHIKONLINEARCRC100K10epochseval	NORM-TCGA-SCMCVCQF	NORM	NORM
PHIKONLINEARCRC100K10epochseval	NORM-TCGA-DADIFEYW	NORM	NORM
PHIKONLINEARCRC100K10epochseval	MUS-TCGA-PQDFIPQA	MUS	MUS
PHIKONLINEARCRC100K10epochseval	LYM-TCGA-KWWRKVQS	LYM	LYM
PHIKONLINEARCRC100K10epochseval	TUM-TCGA-ITYRCGPF	TUM	TUM
PHIKONLINEARCRC100K10epochseval	TUM-TCGA-GALLTCWV	TUM	TUM
PHIKONLINEARCRC100K10epochseval	STR-TCGA-IAATGHRG	STR	STR
PHIKONLINEARCRC100K10epochseval	MUS-TCGA-MNCDQHID	MUS	MUS
PHIKONLINEARCRC100K10epochseval	DEB-TCGA-LNWPSIHA	DEB	DEB
PHIKONLINEARCRC100K10epochseval	DEB-TCGA-CNWYHLAI	DEB	DEB
PHIKONLINEARCRC100K10epochseval	MUS-TCGA-GIESTDGK	MUS	MUS
PHIKONLINEARCRC100K10epochseval	MUC-TCGA-YIFWVHWQ	MUC	MUC
PHIKONLINEARCRC100K10epochseval	LYM-TCGA-EMDVYITM	LYM	LYM
PHIKONLINEARCRC100K10epochseval	NORM-TCGA-WQYDFWYT	NORM	NORM
PHIKONLINEARCRC100K10epochseval	MUC-TCGA-WQNVRQGV	MUC	MUC
PHIKONLINEARCRC100K10epochseval	NORM-TCGA-ETWAIPMI	NORM	NORM
PHIKONLINEARCRC100K10epochseval	NORM-TCGA-CLTVRFTD	NORM	NORM
PHIKONLINEARCRC100K10epochseval	NORM-TCGA-CKFPHLVW	NORM	NORM
PHIKONLINEARCRC100K10epochseval	STR-TCGA-KASWTLSA	STR	STR
PHIKONLINEARCRC100K10epochseval	LYM-TCGA-IVKLLIMT	LYM	LYM
PHIKONLINEARCRC100K10epochseval	ADI-TCGA-TWHICYLF	ADI	MUS
PHIKONLINEARCRC100K10epochseval	STR-TCGA-QEITMSWA	STR	STR
PHIKONLINEARCRC100K10epochseval	TUM-TCGA-CCNYVKSI	TUM	TUM
PHIKONLINEARCRC100K10epochseval	TUM-TCGA-NHQGDFVF	TUM	TUM
PHIKONLINEARCRC100K10epochseval	TUM-TCGA-ADFGWHNR	TUM	TUM
PHIKONLINEARCRC100K10epochseval	LYM-TCGA-QSEGIAEW	LYM	LYM
PHIKONLINEARCRC100K10epochseval	TUM-TCGA-INSPGKRH	TUM	TUM
PHIKONLINEARCRC100K10epochseval	ADI-TCGA-GGRCHTAW	ADI	MUS
PHIKONLINEARCRC100K10epochseval	DEB-TCGA-DIAGYVIT	DEB	DEB
PHIKONLINEARCRC100K10epochseval	STR-TCGA-VRTPAFWQ	STR	STR
PHIKONLINEARCRC100K10epochseval	LYM-TCGA-QYGNADVR	LYM	LYM
PHIKONLINEARCRC100K10epochseval	MUC-TCGA-LNNWHFAI	MUC	MUC
PHIKONLINEARCRC100K10epochseval	TUM-TCGA-KAQSKADL	TUM	TUM
PHIKONLINEARCRC100K10epochseval	MUS-TCGA-HRCRQTEG	MUS	MUS
PHIKONLINEARCRC100K10epochseval	LYM-TCGA-ATAYWAND	LYM	LYM
PHIKONLINEARCRC100K10epochseval	NORM-TCGA-QCHQALAH	NORM	NORM
PHIKONLINEARCRC100K10epochseval	MUS-TCGA-PENDCRDN	MUS	MUS
PHIKONLINEARCRC100K10epochseval	ADI-TCGA-DYYTMTTH	ADI	ADI
PHIKONLINEARCRC100K10epochseval	MUC-TCGA-VWLNSHTQ	MUC	MUC
PHIKONLINEARCRC100K10epochseval	TUM-TCGA-LVNMLFYV	TUM	TUM
PHIKONLINEARCRC100K10epochseval	ADI-TCGA-PIHNWTNK	ADI	MUS
PHIKONLINEARCRC100K10epochseval	MUS-TCGA-DLLWKGMA	MUS	MUS
PHIKONLINEARCRC100K10epochseval	DEB-TCGA-LVHEMHRE	DEB	DEB
PHIKONLINEARCRC100K10epochseval	MUC-TCGA-KLGKLEQQ	MUC	MUC
PHIKONLINEARCRC100K10epochseval	TUM-TCGA-RTPWIEIF	TUM	TUM
PHIKONLINEARCRC100K10epochseval	MUC-TCGA-SKFIQLKN	MUC	MUC
PHIKONLINEARCRC100K10epochseval	ADI-TCGA-MTLIDLYH	ADI	ADI
PHIKONLINEARCRC100K10epochseval	TUM-TCGA-DRHQMTQA	TUM	TUM
PHIKONLINEARCRC100K10epochseval	LYM-TCGA-YYPSEAAI	LYM	LYM
PHIKONLINEARCRC100K10epochseval	STR-TCGA-HGDYLEWM	STR	STR
PHIKONLINEARCRC100K10epochseval	MUS-TCGA-YSVTQPDY	MUS	MUS
PHIKONLINEARCRC100K10epochseval	DEB-TCGA-EIIQLRRN	DEB	DEB
PHIKONLINEARCRC100K10epochseval	DEB-TCGA-DKYWVQIP	DEB	DEB
PHIKONLINEARCRC100K10epochseval	NORM-TCGA-EDAVRLAI	NORM	NORM
PHIKONLINEARCRC100K10epochseval	DEB-TCGA-FRKRSLII	DEB	DEB
PHIKONLINEARCRC100K10epochseval	LYM-TCGA-WRWWAISG	LYM	LYM
PHIKONLINEARCRC100K10epochseval	TUM-TCGA-KECNIDCQ	TUM	TUM
PHIKONLINEARCRC100K10epochseval	TUM-TCGA-PHFDWGKA	TUM	TUM
PHIKONLINEARCRC100K10epochseval	TUM-TCGA-QKDDSQGR	TUM	TUM
PHIKONLINEARCRC100K10epochseval	STR-TCGA-MGTNDRDG	STR	STR
PHIKONLINEARCRC100K10epochseval	LYM-TCGA-HSWRYMSK	LYM	LYM
PHIKONLINEARCRC100K10epochseval	DEB-TCGA-VFLRIKDV	DEB	DEB
PHIKONLINEARCRC100K10epochseval	DEB-TCGA-QPDEICMI	DEB	DEB
PHIKONLINEARCRC100K10epochseval	MUS-TCGA-AQQNDSTI	MUS	MUS
PHIKONLINEARCRC100K10epochseval	STR-TCGA-NLFWFRGN	STR	STR
PHIKONLINEARCRC100K10epochseval	LYM-TCGA-IDFGPPWP	LYM	LYM
PHIKONLINEARCRC100K10epochseval	NORM-TCGA-DRAFSRTS	NORM	NORM
PHIKONLINEARCRC100K10epochseval	DEB-TCGA-MFSPWIQC	DEB	DEB
PHIKONLINEARCRC100K10epochseval	LYM-TCGA-FTVCYFDV	LYM	LYM
PHIKONLINEARCRC100K10epochseval	MUC-TCGA-VNRCQTRY	MUC	MUC
PHIKONLINEARCRC100K10epochseval	ADI-TCGA-VSNYDMDA	ADI	ADI
PHIKONLINEARCRC100K10epochseval	STR-TCGA-QRKEEQKW	STR	MUS
PHIKONLINEARCRC100K10epochseval	ADI-TCGA-LGDCMWDR	ADI	ADI
PHIKONLINEARCRC100K10epochseval	NORM-TCGA-TGVCTWEQ	NORM	NORM
PHIKONLINEARCRC100K10epochseval	MUC-TCGA-PEYAITSD	MUC	MUC
PHIKONLINEARCRC100K10epochseval	ADI-TCGA-GVQDYAQM	ADI	ADI
PHIKONLINEARCRC100K10epochseval	MUS-TCGA-FEAENIDF	MUS	MUS
PHIKONLINEARCRC100K10epochseval	MUS-TCGA-SQYESKYW	MUS	MUS
PHIKONLINEARCRC100K10epochseval	ADI-TCGA-ENWFAIST	ADI	ADI
PHIKONLINEARCRC100K10epochseval	MUC-TCGA-YIKYRQVC	MUC	MUC
PHIKONLINEARCRC100K10epochseval	ADI-TCGA-IVLMQINC	ADI	ADI
PHIKONLINEARCRC100K10epochseval	LYM-TCGA-RIMHTRYK	LYM	LYM
PHIKONLINEARCRC100K10epochseval	MUS-TCGA-YCPETTPA	MUS	MUS
PHIKONLINEARCRC100K10epochseval	MUS-TCGA-IKDISFHT	MUS	STR
PHIKONLINEARCRC100K10epochseval	NORM-TCGA-QRQLRKML	NORM	NORM
PHIKONLINEARCRC100K10epochseval	NORM-TCGA-INTLNRAV	NORM	NORM
PHIKONLINEARCRC100K10epochseval	LYM-TCGA-QWELEDEI	LYM	LYM
PHIKONLINEARCRC100K10epochseval	DEB-TCGA-REGTPCGK	DEB	DEB
PHIKONLINEARCRC100K10epochseval	NORM-TCGA-TAMFRNDG	NORM	NORM
PHIKONLINEARCRC100K10epochseval	STR-TCGA-CEPEPWAC	STR	STR
PHIKONLINEARCRC100K10epochseval	STR-TCGA-VEMARASN	STR	STR
PHIKONLINEARCRC100K10epochseval	MUC-TCGA-DYKMAHHQ	MUC	MUC
PHIKONLINEARCRC100K10epochseval	MUC-TCGA-SPAMCPQF	MUC	MUC
PHIKONLINEARCRC100K10epochseval	NORM-TCGA-RAYFMEQS	NORM	NORM
Phikon Linear CRC100K 5 epochs	ADI-TCGA-EENSRDNW	ADI	ADI
Phikon Linear CRC100K 5 epochs	ADI-TCGA-FCDFWRDR	ADI	ADI
Phikon Linear CRC100K 5 epochs	MUC-TCGA-MYQMLMYM	MUC	MUC
Phikon Linear CRC100K 5 epochs	MUS-TCGA-HEGPDCFA	MUS	MUS
Phikon Linear CRC100K 5 epochs	ADI-TCGA-TVGKIAIF	ADI	ADI
Phikon Linear CRC100K 5 epochs	DEB-TCGA-LETMAMAC	DEB	DEB
Phikon Linear CRC100K 5 epochs	MUS-TCGA-EVEDPQEM	MUS	MUS
Phikon Linear CRC100K 5 epochs	LYM-TCGA-TVMDGEPI	LYM	LYM
Phikon Linear CRC100K 5 epochs	TUM-TCGA-GFCTKHTH	TUM	TUM
Phikon Linear CRC100K 5 epochs	STR-TCGA-VCVKTRWE	STR	MUS
Phikon Linear CRC100K 5 epochs	MUC-TCGA-CGQDVHNV	MUC	MUC
Phikon Linear CRC100K 5 epochs	STR-TCGA-SDQPACGN	STR	STR
Phikon Linear CRC100K 5 epochs	DEB-TCGA-AHQCDGMY	DEB	DEB
Phikon Linear CRC100K 5 epochs	STR-TCGA-MDMWQLAR	STR	STR
Phikon Linear CRC100K 5 epochs	MUC-TCGA-KNMEHPAF	MUC	MUC
Phikon Linear CRC100K 5 epochs	ADI-TCGA-QFVSMHDD	ADI	ADI
Phikon Linear CRC100K 5 epochs	STR-TCGA-TGEDVDLH	STR	MUS
Phikon Linear CRC100K 5 epochs	LYM-TCGA-MDKEPPHR	LYM	LYM
Phikon Linear CRC100K 5 epochs	MUS-TCGA-YKIDGGHP	MUS	MUS
Phikon Linear CRC100K 5 epochs	DEB-TCGA-EVPNFEFY	DEB	DEB
Phikon Linear CRC100K 5 epochs	MUC-TCGA-VWFFSQMA	MUC	MUC
Phikon Linear CRC100K 5 epochs	TUM-TCGA-LIFEDGNY	TUM	TUM
Phikon Linear CRC100K 5 epochs	ADI-TCGA-KYCNRHDT	ADI	ADI
Phikon Linear CRC100K 5 epochs	STR-TCGA-IVHNTNCL	STR	STR
Phikon Linear CRC100K 5 epochs	DEB-TCGA-RNNKNWPR	DEB	DEB
Phikon Linear CRC100K 5 epochs	NORM-TCGA-CWFDHWAH	NORM	NORM
Phikon Linear CRC100K 5 epochs	NORM-TCGA-SCMCVCQF	NORM	NORM
Phikon Linear CRC100K 5 epochs	NORM-TCGA-DADIFEYW	NORM	NORM
Phikon Linear CRC100K 5 epochs	MUS-TCGA-PQDFIPQA	MUS	MUS
Phikon Linear CRC100K 5 epochs	LYM-TCGA-KWWRKVQS	LYM	LYM
Phikon Linear CRC100K 5 epochs	TUM-TCGA-ITYRCGPF	TUM	TUM
Phikon Linear CRC100K 5 epochs	TUM-TCGA-GALLTCWV	TUM	TUM
Phikon Linear CRC100K 5 epochs	STR-TCGA-IAATGHRG	STR	STR
Phikon Linear CRC100K 5 epochs	MUS-TCGA-MNCDQHID	MUS	MUS
Phikon Linear CRC100K 5 epochs	DEB-TCGA-LNWPSIHA	DEB	DEB
Phikon Linear CRC100K 5 epochs	DEB-TCGA-CNWYHLAI	DEB	DEB
Phikon Linear CRC100K 5 epochs	MUS-TCGA-GIESTDGK	MUS	MUS
Phikon Linear CRC100K 5 epochs	MUC-TCGA-YIFWVHWQ	MUC	MUC
Phikon Linear CRC100K 5 epochs	LYM-TCGA-EMDVYITM	LYM	LYM
Phikon Linear CRC100K 5 epochs	NORM-TCGA-WQYDFWYT	NORM	NORM
Phikon Linear CRC100K 5 epochs	MUC-TCGA-WQNVRQGV	MUC	MUC
Phikon Linear CRC100K 5 epochs	NORM-TCGA-ETWAIPMI	NORM	NORM
Phikon Linear CRC100K 5 epochs	NORM-TCGA-CLTVRFTD	NORM	NORM
Phikon Linear CRC100K 5 epochs	NORM-TCGA-CKFPHLVW	NORM	NORM
Phikon Linear CRC100K 5 epochs	STR-TCGA-KASWTLSA	STR	STR
Phikon Linear CRC100K 5 epochs	LYM-TCGA-IVKLLIMT	LYM	LYM
Phikon Linear CRC100K 5 epochs	ADI-TCGA-TWHICYLF	ADI	MUS
Phikon Linear CRC100K 5 epochs	STR-TCGA-QEITMSWA	STR	STR
Phikon Linear CRC100K 5 epochs	TUM-TCGA-CCNYVKSI	TUM	TUM
Phikon Linear CRC100K 5 epochs	TUM-TCGA-NHQGDFVF	TUM	TUM
Phikon Linear CRC100K 5 epochs	TUM-TCGA-ADFGWHNR	TUM	TUM
Phikon Linear CRC100K 5 epochs	LYM-TCGA-QSEGIAEW	LYM	LYM
Phikon Linear CRC100K 5 epochs	TUM-TCGA-INSPGKRH	TUM	TUM
Phikon Linear CRC100K 5 epochs	ADI-TCGA-GGRCHTAW	ADI	MUS
Phikon Linear CRC100K 5 epochs	DEB-TCGA-DIAGYVIT	DEB	DEB
Phikon Linear CRC100K 5 epochs	STR-TCGA-VRTPAFWQ	STR	STR
Phikon Linear CRC100K 5 epochs	LYM-TCGA-QYGNADVR	LYM	LYM
Phikon Linear CRC100K 5 epochs	MUC-TCGA-LNNWHFAI	MUC	MUC
Phikon Linear CRC100K 5 epochs	TUM-TCGA-KAQSKADL	TUM	TUM
Phikon Linear CRC100K 5 epochs	MUS-TCGA-HRCRQTEG	MUS	MUS
Phikon Linear CRC100K 5 epochs	LYM-TCGA-ATAYWAND	LYM	LYM
Phikon Linear CRC100K 5 epochs	NORM-TCGA-QCHQALAH	NORM	NORM
Phikon Linear CRC100K 5 epochs	MUS-TCGA-PENDCRDN	MUS	MUS
Phikon Linear CRC100K 5 epochs	ADI-TCGA-DYYTMTTH	ADI	ADI
Phikon Linear CRC100K 5 epochs	MUC-TCGA-VWLNSHTQ	MUC	MUC
Phikon Linear CRC100K 5 epochs	TUM-TCGA-LVNMLFYV	TUM	TUM
Phikon Linear CRC100K 5 epochs	ADI-TCGA-PIHNWTNK	ADI	MUS
Phikon Linear CRC100K 5 epochs	MUS-TCGA-DLLWKGMA	MUS	MUS
Phikon Linear CRC100K 5 epochs	DEB-TCGA-LVHEMHRE	DEB	DEB
Phikon Linear CRC100K 5 epochs	MUC-TCGA-KLGKLEQQ	MUC	MUC
Phikon Linear CRC100K 5 epochs	TUM-TCGA-RTPWIEIF	TUM	TUM
Phikon Linear CRC100K 5 epochs	MUC-TCGA-SKFIQLKN	MUC	MUC
Phikon Linear CRC100K 5 epochs	ADI-TCGA-MTLIDLYH	ADI	ADI
Phikon Linear CRC100K 5 epochs	TUM-TCGA-DRHQMTQA	TUM	TUM
Phikon Linear CRC100K 5 epochs	LYM-TCGA-YYPSEAAI	LYM	LYM
Phikon Linear CRC100K 5 epochs	STR-TCGA-HGDYLEWM	STR	STR
Phikon Linear CRC100K 5 epochs	MUS-TCGA-YSVTQPDY	MUS	MUS
Phikon Linear CRC100K 5 epochs	DEB-TCGA-EIIQLRRN	DEB	DEB
Phikon Linear CRC100K 5 epochs	DEB-TCGA-DKYWVQIP	DEB	DEB
Phikon Linear CRC100K 5 epochs	NORM-TCGA-EDAVRLAI	NORM	NORM
Phikon Linear CRC100K 5 epochs	DEB-TCGA-FRKRSLII	DEB	DEB
Phikon Linear CRC100K 5 epochs	LYM-TCGA-WRWWAISG	LYM	LYM
Phikon Linear CRC100K 5 epochs	TUM-TCGA-KECNIDCQ	TUM	TUM
Phikon Linear CRC100K 5 epochs	TUM-TCGA-PHFDWGKA	TUM	TUM
Phikon Linear CRC100K 5 epochs	TUM-TCGA-QKDDSQGR	TUM	TUM
Phikon Linear CRC100K 5 epochs	STR-TCGA-MGTNDRDG	STR	STR
Phikon Linear CRC100K 5 epochs	LYM-TCGA-HSWRYMSK	LYM	LYM
Phikon Linear CRC100K 5 epochs	DEB-TCGA-VFLRIKDV	DEB	DEB
Phikon Linear CRC100K 5 epochs	DEB-TCGA-QPDEICMI	DEB	DEB
Phikon Linear CRC100K 5 epochs	MUS-TCGA-AQQNDSTI	MUS	MUS
Phikon Linear CRC100K 5 epochs	STR-TCGA-NLFWFRGN	STR	STR
Phikon Linear CRC100K 5 epochs	LYM-TCGA-IDFGPPWP	LYM	LYM
Phikon Linear CRC100K 5 epochs	NORM-TCGA-DRAFSRTS	NORM	NORM
Phikon Linear CRC100K 5 epochs	DEB-TCGA-MFSPWIQC	DEB	DEB
Phikon Linear CRC100K 5 epochs	LYM-TCGA-FTVCYFDV	LYM	LYM
Phikon Linear CRC100K 5 epochs	MUC-TCGA-VNRCQTRY	MUC	MUC
Phikon Linear CRC100K 5 epochs	ADI-TCGA-VSNYDMDA	ADI	ADI
Phikon Linear CRC100K 5 epochs	STR-TCGA-QRKEEQKW	STR	MUS
Phikon Linear CRC100K 5 epochs	ADI-TCGA-LGDCMWDR	ADI	ADI
Phikon Linear CRC100K 5 epochs	NORM-TCGA-TGVCTWEQ	NORM	NORM
Phikon Linear CRC100K 5 epochs	MUC-TCGA-PEYAITSD	MUC	MUC
Phikon Linear CRC100K 5 epochs	ADI-TCGA-GVQDYAQM	ADI	ADI
Phikon Linear CRC100K 5 epochs	MUS-TCGA-FEAENIDF	MUS	MUS
Phikon Linear CRC100K 5 epochs	MUS-TCGA-SQYESKYW	MUS	MUS
Phikon Linear CRC100K 5 epochs	ADI-TCGA-ENWFAIST	ADI	ADI
Phikon Linear CRC100K 5 epochs	MUC-TCGA-YIKYRQVC	MUC	MUC
Phikon Linear CRC100K 5 epochs	ADI-TCGA-IVLMQINC	ADI	ADI
Phikon Linear CRC100K 5 epochs	LYM-TCGA-RIMHTRYK	LYM	LYM
Phikon Linear CRC100K 5 epochs	MUS-TCGA-YCPETTPA	MUS	MUS
Phikon Linear CRC100K 5 epochs	MUS-TCGA-IKDISFHT	MUS	STR
Phikon Linear CRC100K 5 epochs	NORM-TCGA-QRQLRKML	NORM	NORM
Phikon Linear CRC100K 5 epochs	NORM-TCGA-INTLNRAV	NORM	NORM
Phikon Linear CRC100K 5 epochs	LYM-TCGA-QWELEDEI	LYM	LYM
Phikon Linear CRC100K 5 epochs	DEB-TCGA-REGTPCGK	DEB	DEB
Phikon Linear CRC100K 5 epochs	NORM-TCGA-TAMFRNDG	NORM	NORM
Phikon Linear CRC100K 5 epochs	STR-TCGA-CEPEPWAC	STR	STR
Phikon Linear CRC100K 5 epochs	STR-TCGA-VEMARASN	STR	STR
Phikon Linear CRC100K 5 epochs	MUC-TCGA-DYKMAHHQ	MUC	MUC
Phikon Linear CRC100K 5 epochs	MUC-TCGA-SPAMCPQF	MUC	MUC
Phikon Linear CRC100K 5 epochs	NORM-TCGA-RAYFMEQS	NORM	NORM
Phikon Linear CRC 100K 3 epochs	ADI-TCGA-EENSRDNW	ADI	ADI
Phikon Linear CRC 100K 3 epochs	ADI-TCGA-FCDFWRDR	ADI	ADI
Phikon Linear CRC 100K 3 epochs	MUC-TCGA-MYQMLMYM	MUC	MUC
Phikon Linear CRC 100K 3 epochs	MUS-TCGA-HEGPDCFA	MUS	MUS
Phikon Linear CRC 100K 3 epochs	ADI-TCGA-TVGKIAIF	ADI	ADI
Phikon Linear CRC 100K 3 epochs	DEB-TCGA-LETMAMAC	DEB	DEB
Phikon Linear CRC 100K 3 epochs	MUS-TCGA-EVEDPQEM	MUS	MUS
Phikon Linear CRC 100K 3 epochs	LYM-TCGA-TVMDGEPI	LYM	LYM
Phikon Linear CRC 100K 3 epochs	TUM-TCGA-GFCTKHTH	TUM	TUM
Phikon Linear CRC 100K 3 epochs	STR-TCGA-VCVKTRWE	STR	MUS
Phikon Linear CRC 100K 3 epochs	MUC-TCGA-CGQDVHNV	MUC	MUC
Phikon Linear CRC 100K 3 epochs	STR-TCGA-SDQPACGN	STR	STR
Phikon Linear CRC 100K 3 epochs	DEB-TCGA-AHQCDGMY	DEB	DEB
Phikon Linear CRC 100K 3 epochs	STR-TCGA-MDMWQLAR	STR	STR
Phikon Linear CRC 100K 3 epochs	MUC-TCGA-KNMEHPAF	MUC	MUC
Phikon Linear CRC 100K 3 epochs	ADI-TCGA-QFVSMHDD	ADI	ADI
Phikon Linear CRC 100K 3 epochs	STR-TCGA-TGEDVDLH	STR	MUS
Phikon Linear CRC 100K 3 epochs	LYM-TCGA-MDKEPPHR	LYM	LYM
Phikon Linear CRC 100K 3 epochs	MUS-TCGA-YKIDGGHP	MUS	MUS
Phikon Linear CRC 100K 3 epochs	DEB-TCGA-EVPNFEFY	DEB	DEB
Phikon Linear CRC 100K 3 epochs	MUC-TCGA-VWFFSQMA	MUC	MUC
Phikon Linear CRC 100K 3 epochs	TUM-TCGA-LIFEDGNY	TUM	TUM
Phikon Linear CRC 100K 3 epochs	ADI-TCGA-KYCNRHDT	ADI	ADI
Phikon Linear CRC 100K 3 epochs	STR-TCGA-IVHNTNCL	STR	STR
Phikon Linear CRC 100K 3 epochs	DEB-TCGA-RNNKNWPR	DEB	DEB
Phikon Linear CRC 100K 3 epochs	NORM-TCGA-CWFDHWAH	NORM	NORM
Phikon Linear CRC 100K 3 epochs	NORM-TCGA-SCMCVCQF	NORM	NORM
Phikon Linear CRC 100K 3 epochs	NORM-TCGA-DADIFEYW	NORM	NORM
Phikon Linear CRC 100K 3 epochs	MUS-TCGA-PQDFIPQA	MUS	MUS
Phikon Linear CRC 100K 3 epochs	LYM-TCGA-KWWRKVQS	LYM	LYM
Phikon Linear CRC 100K 3 epochs	TUM-TCGA-ITYRCGPF	TUM	TUM
Phikon Linear CRC 100K 3 epochs	TUM-TCGA-GALLTCWV	TUM	TUM
Phikon Linear CRC 100K 3 epochs	STR-TCGA-IAATGHRG	STR	STR
Phikon Linear CRC 100K 3 epochs	MUS-TCGA-MNCDQHID	MUS	MUS
Phikon Linear CRC 100K 3 epochs	DEB-TCGA-LNWPSIHA	DEB	DEB
Phikon Linear CRC 100K 3 epochs	DEB-TCGA-CNWYHLAI	DEB	DEB
Phikon Linear CRC 100K 3 epochs	MUS-TCGA-GIESTDGK	MUS	MUS
Phikon Linear CRC 100K 3 epochs	MUC-TCGA-YIFWVHWQ	MUC	MUC
Phikon Linear CRC 100K 3 epochs	LYM-TCGA-EMDVYITM	LYM	LYM
Phikon Linear CRC 100K 3 epochs	NORM-TCGA-WQYDFWYT	NORM	NORM
Phikon Linear CRC 100K 3 epochs	MUC-TCGA-WQNVRQGV	MUC	MUC
Phikon Linear CRC 100K 3 epochs	NORM-TCGA-ETWAIPMI	NORM	NORM
Phikon Linear CRC 100K 3 epochs	NORM-TCGA-CLTVRFTD	NORM	NORM
Phikon Linear CRC 100K 3 epochs	NORM-TCGA-CKFPHLVW	NORM	NORM
Phikon Linear CRC 100K 3 epochs	STR-TCGA-KASWTLSA	STR	STR
Phikon Linear CRC 100K 3 epochs	LYM-TCGA-IVKLLIMT	LYM	LYM
Phikon Linear CRC 100K 3 epochs	ADI-TCGA-TWHICYLF	ADI	ADI
Phikon Linear CRC 100K 3 epochs	STR-TCGA-QEITMSWA	STR	STR
Phikon Linear CRC 100K 3 epochs	TUM-TCGA-CCNYVKSI	TUM	TUM
Phikon Linear CRC 100K 3 epochs	TUM-TCGA-NHQGDFVF	TUM	TUM
Phikon Linear CRC 100K 3 epochs	TUM-TCGA-ADFGWHNR	TUM	TUM
Phikon Linear CRC 100K 3 epochs	LYM-TCGA-QSEGIAEW	LYM	LYM
Phikon Linear CRC 100K 3 epochs	TUM-TCGA-INSPGKRH	TUM	TUM
Phikon Linear CRC 100K 3 epochs	ADI-TCGA-GGRCHTAW	ADI	MUS
Phikon Linear CRC 100K 3 epochs	DEB-TCGA-DIAGYVIT	DEB	DEB
Phikon Linear CRC 100K 3 epochs	STR-TCGA-VRTPAFWQ	STR	DEB
Phikon Linear CRC 100K 3 epochs	LYM-TCGA-QYGNADVR	LYM	LYM
Phikon Linear CRC 100K 3 epochs	MUC-TCGA-LNNWHFAI	MUC	MUC
Phikon Linear CRC 100K 3 epochs	TUM-TCGA-KAQSKADL	TUM	TUM
Phikon Linear CRC 100K 3 epochs	MUS-TCGA-HRCRQTEG	MUS	MUS
Phikon Linear CRC 100K 3 epochs	LYM-TCGA-ATAYWAND	LYM	LYM
Phikon Linear CRC 100K 3 epochs	NORM-TCGA-QCHQALAH	NORM	NORM
Phikon Linear CRC 100K 3 epochs	MUS-TCGA-PENDCRDN	MUS	MUS
Phikon Linear CRC 100K 3 epochs	ADI-TCGA-DYYTMTTH	ADI	ADI
Phikon Linear CRC 100K 3 epochs	MUC-TCGA-VWLNSHTQ	MUC	MUC
Phikon Linear CRC 100K 3 epochs	TUM-TCGA-LVNMLFYV	TUM	TUM
Phikon Linear CRC 100K 3 epochs	ADI-TCGA-PIHNWTNK	ADI	MUS
Phikon Linear CRC 100K 3 epochs	MUS-TCGA-DLLWKGMA	MUS	MUS
Phikon Linear CRC 100K 3 epochs	DEB-TCGA-LVHEMHRE	DEB	DEB
Phikon Linear CRC 100K 3 epochs	MUC-TCGA-KLGKLEQQ	MUC	MUC
Phikon Linear CRC 100K 3 epochs	TUM-TCGA-RTPWIEIF	TUM	TUM
Phikon Linear CRC 100K 3 epochs	MUC-TCGA-SKFIQLKN	MUC	MUC
Phikon Linear CRC 100K 3 epochs	ADI-TCGA-MTLIDLYH	ADI	ADI
Phikon Linear CRC 100K 3 epochs	TUM-TCGA-DRHQMTQA	TUM	TUM
Phikon Linear CRC 100K 3 epochs	LYM-TCGA-YYPSEAAI	LYM	LYM
Phikon Linear CRC 100K 3 epochs	STR-TCGA-HGDYLEWM	STR	STR
Phikon Linear CRC 100K 3 epochs	MUS-TCGA-YSVTQPDY	MUS	MUS
Phikon Linear CRC 100K 3 epochs	DEB-TCGA-EIIQLRRN	DEB	DEB
Phikon Linear CRC 100K 3 epochs	DEB-TCGA-DKYWVQIP	DEB	DEB
Phikon Linear CRC 100K 3 epochs	NORM-TCGA-EDAVRLAI	NORM	NORM
Phikon Linear CRC 100K 3 epochs	DEB-TCGA-FRKRSLII	DEB	DEB
Phikon Linear CRC 100K 3 epochs	LYM-TCGA-WRWWAISG	LYM	LYM
Phikon Linear CRC 100K 3 epochs	TUM-TCGA-KECNIDCQ	TUM	TUM
Phikon Linear CRC 100K 3 epochs	TUM-TCGA-PHFDWGKA	TUM	TUM
Phikon Linear CRC 100K 3 epochs	TUM-TCGA-QKDDSQGR	TUM	TUM
Phikon Linear CRC 100K 3 epochs	STR-TCGA-MGTNDRDG	STR	STR
Phikon Linear CRC 100K 3 epochs	LYM-TCGA-HSWRYMSK	LYM	LYM
Phikon Linear CRC 100K 3 epochs	DEB-TCGA-VFLRIKDV	DEB	DEB
Phikon Linear CRC 100K 3 epochs	DEB-TCGA-QPDEICMI	DEB	DEB
Phikon Linear CRC 100K 3 epochs	MUS-TCGA-AQQNDSTI	MUS	MUS
Phikon Linear CRC 100K 3 epochs	STR-TCGA-NLFWFRGN	STR	STR
Phikon Linear CRC 100K 3 epochs	LYM-TCGA-IDFGPPWP	LYM	LYM
Phikon Linear CRC 100K 3 epochs	NORM-TCGA-DRAFSRTS	NORM	NORM
Phikon Linear CRC 100K 3 epochs	DEB-TCGA-MFSPWIQC	DEB	DEB
Phikon Linear CRC 100K 3 epochs	LYM-TCGA-FTVCYFDV	LYM	LYM
Phikon Linear CRC 100K 3 epochs	MUC-TCGA-VNRCQTRY	MUC	MUC
Phikon Linear CRC 100K 3 epochs	ADI-TCGA-VSNYDMDA	ADI	ADI
Phikon Linear CRC 100K 3 epochs	STR-TCGA-QRKEEQKW	STR	DEB
Phikon Linear CRC 100K 3 epochs	ADI-TCGA-LGDCMWDR	ADI	ADI
Phikon Linear CRC 100K 3 epochs	NORM-TCGA-TGVCTWEQ	NORM	NORM
Phikon Linear CRC 100K 3 epochs	MUC-TCGA-PEYAITSD	MUC	MUC
Phikon Linear CRC 100K 3 epochs	ADI-TCGA-GVQDYAQM	ADI	ADI
Phikon Linear CRC 100K 3 epochs	MUS-TCGA-FEAENIDF	MUS	MUS
Phikon Linear CRC 100K 3 epochs	MUS-TCGA-SQYESKYW	MUS	MUS
Phikon Linear CRC 100K 3 epochs	ADI-TCGA-ENWFAIST	ADI	ADI
Phikon Linear CRC 100K 3 epochs	MUC-TCGA-YIKYRQVC	MUC	MUC
Phikon Linear CRC 100K 3 epochs	ADI-TCGA-IVLMQINC	ADI	ADI
Phikon Linear CRC 100K 3 epochs	LYM-TCGA-RIMHTRYK	LYM	LYM
Phikon Linear CRC 100K 3 epochs	MUS-TCGA-YCPETTPA	MUS	MUS
Phikon Linear CRC 100K 3 epochs	MUS-TCGA-IKDISFHT	MUS	STR
Phikon Linear CRC 100K 3 epochs	NORM-TCGA-QRQLRKML	NORM	NORM
Phikon Linear CRC 100K 3 epochs	NORM-TCGA-INTLNRAV	NORM	NORM
Phikon Linear CRC 100K 3 epochs	LYM-TCGA-QWELEDEI	LYM	LYM
Phikon Linear CRC 100K 3 epochs	DEB-TCGA-REGTPCGK	DEB	DEB
Phikon Linear CRC 100K 3 epochs	NORM-TCGA-TAMFRNDG	NORM	NORM
Phikon Linear CRC 100K 3 epochs	STR-TCGA-CEPEPWAC	STR	STR
Phikon Linear CRC 100K 3 epochs	STR-TCGA-VEMARASN	STR	STR
Phikon Linear CRC 100K 3 epochs	MUC-TCGA-DYKMAHHQ	MUC	MUC
Phikon Linear CRC 100K 3 epochs	MUC-TCGA-SPAMCPQF	MUC	MUC
Phikon Linear CRC 100K 3 epochs	NORM-TCGA-RAYFMEQS	NORM	NORM
Reset 50 CRC 100K	DEB-TCGA-CNWYHLAI	DEB	DEB
Reset 50 CRC 100K	MUS-TCGA-MNCDQHID	MUS	MUS
Reset 50 CRC 100K	NORM-TCGA-CKFPHLVW	NORM	NORM
Reset 50 CRC 100K	NORM-TCGA-RAYFMEQS	NORM	NORM
Reset 50 CRC 100K	LYM-TCGA-QSEGIAEW	LYM	LYM
Reset 50 CRC 100K	LYM-TCGA-QWELEDEI	LYM	LYM
Reset 50 CRC 100K	DEB-TCGA-LNWPSIHA	DEB	DEB
Reset 50 CRC 100K	LYM-TCGA-YYPSEAAI	LYM	LYM
Reset 50 CRC 100K	STR-TCGA-HGDYLEWM	STR	MUS
Reset 50 CRC 100K	LYM-TCGA-MDKEPPHR	LYM	LYM
Reset 50 CRC 100K	NORM-TCGA-QRQLRKML	NORM	NORM
Reset 50 CRC 100K	DEB-TCGA-LETMAMAC	DEB	DEB
Reset 50 CRC 100K	NORM-TCGA-TGVCTWEQ	NORM	NORM
Reset 50 CRC 100K	DEB-TCGA-VFLRIKDV	DEB	DEB
Reset 50 CRC 100K	MUS-TCGA-IKDISFHT	MUS	MUS
Reset 50 CRC 100K	STR-TCGA-TGEDVDLH	STR	MUS
Reset 50 CRC 100K	TUM-TCGA-QKDDSQGR	TUM	TUM
Reset 50 CRC 100K	LYM-TCGA-RIMHTRYK	LYM	LYM
Reset 50 CRC 100K	ADI-TCGA-DYYTMTTH	ADI	ADI
Reset 50 CRC 100K	MUS-TCGA-SQYESKYW	MUS	MUS
Reset 50 CRC 100K	LYM-TCGA-ATAYWAND	LYM	LYM
Reset 50 CRC 100K	MUC-TCGA-YIKYRQVC	MUC	MUC
Reset 50 CRC 100K	MUC-TCGA-PEYAITSD	MUC	MUC
Reset 50 CRC 100K	TUM-TCGA-RTPWIEIF	TUM	TUM
Reset 50 CRC 100K	MUS-TCGA-YCPETTPA	MUS	MUS
Reset 50 CRC 100K	TUM-TCGA-GFCTKHTH	TUM	TUM
Reset 50 CRC 100K	ADI-TCGA-PIHNWTNK	ADI	MUS
Reset 50 CRC 100K	ADI-TCGA-EENSRDNW	ADI	ADI
Reset 50 CRC 100K	NORM-TCGA-SCMCVCQF	NORM	NORM
Reset 50 CRC 100K	LYM-TCGA-EMDVYITM	LYM	LYM
Reset 50 CRC 100K	ADI-TCGA-QFVSMHDD	ADI	ADI
Reset 50 CRC 100K	TUM-TCGA-KAQSKADL	TUM	TUM
Reset 50 CRC 100K	TUM-TCGA-ITYRCGPF	TUM	TUM
Reset 50 CRC 100K	STR-TCGA-NLFWFRGN	STR	STR
Reset 50 CRC 100K	DEB-TCGA-FRKRSLII	DEB	DEB
Reset 50 CRC 100K	DEB-TCGA-REGTPCGK	DEB	DEB
Reset 50 CRC 100K	TUM-TCGA-INSPGKRH	TUM	TUM
Reset 50 CRC 100K	LYM-TCGA-IVKLLIMT	LYM	LYM
Reset 50 CRC 100K	TUM-TCGA-GALLTCWV	TUM	TUM
Reset 50 CRC 100K	ADI-TCGA-TWHICYLF	ADI	ADI
Reset 50 CRC 100K	NORM-TCGA-CLTVRFTD	NORM	NORM
Reset 50 CRC 100K	MUC-TCGA-SPAMCPQF	MUC	MUC
Reset 50 CRC 100K	STR-TCGA-SDQPACGN	STR	STR
Reset 50 CRC 100K	MUS-TCGA-YSVTQPDY	MUS	MUS
Reset 50 CRC 100K	LYM-TCGA-HSWRYMSK	LYM	LYM
Reset 50 CRC 100K	STR-TCGA-VEMARASN	STR	TUM
Reset 50 CRC 100K	DEB-TCGA-AHQCDGMY	DEB	MUC
Reset 50 CRC 100K	ADI-TCGA-FCDFWRDR	ADI	ADI
Reset 50 CRC 100K	NORM-TCGA-DRAFSRTS	NORM	NORM
Reset 50 CRC 100K	MUC-TCGA-DYKMAHHQ	MUC	MUC
Reset 50 CRC 100K	NORM-TCGA-QCHQALAH	NORM	NORM
Reset 50 CRC 100K	LYM-TCGA-TVMDGEPI	LYM	LYM
Reset 50 CRC 100K	DEB-TCGA-MFSPWIQC	DEB	DEB
Reset 50 CRC 100K	STR-TCGA-MDMWQLAR	STR	STR
Reset 50 CRC 100K	TUM-TCGA-LIFEDGNY	TUM	TUM
Reset 50 CRC 100K	MUC-TCGA-VWFFSQMA	MUC	MUC
Reset 50 CRC 100K	MUC-TCGA-VWLNSHTQ	MUC	MUC
Reset 50 CRC 100K	DEB-TCGA-EIIQLRRN	DEB	DEB
Reset 50 CRC 100K	ADI-TCGA-VSNYDMDA	ADI	ADI
Reset 50 CRC 100K	STR-TCGA-KASWTLSA	STR	STR
Reset 50 CRC 100K	ADI-TCGA-MTLIDLYH	ADI	ADI
Reset 50 CRC 100K	ADI-TCGA-KYCNRHDT	ADI	ADI
Reset 50 CRC 100K	NORM-TCGA-ETWAIPMI	NORM	NORM
Reset 50 CRC 100K	ADI-TCGA-TVGKIAIF	ADI	ADI
Reset 50 CRC 100K	MUS-TCGA-AQQNDSTI	MUS	MUS
Reset 50 CRC 100K	ADI-TCGA-GVQDYAQM	ADI	ADI
Reset 50 CRC 100K	MUS-TCGA-PQDFIPQA	MUS	MUS
Reset 50 CRC 100K	TUM-TCGA-KECNIDCQ	TUM	TUM
Reset 50 CRC 100K	NORM-TCGA-INTLNRAV	NORM	NORM
Reset 50 CRC 100K	DEB-TCGA-DIAGYVIT	DEB	DEB
Reset 50 CRC 100K	TUM-TCGA-CCNYVKSI	TUM	TUM
Reset 50 CRC 100K	LYM-TCGA-KWWRKVQS	LYM	LYM
Reset 50 CRC 100K	MUS-TCGA-GIESTDGK	MUS	MUS
Reset 50 CRC 100K	DEB-TCGA-LVHEMHRE	DEB	DEB
Reset 50 CRC 100K	MUC-TCGA-KLGKLEQQ	MUC	MUC
Reset 50 CRC 100K	MUS-TCGA-DLLWKGMA	MUS	MUS
Reset 50 CRC 100K	ADI-TCGA-LGDCMWDR	ADI	ADI
Reset 50 CRC 100K	LYM-TCGA-FTVCYFDV	LYM	LYM
Reset 50 CRC 100K	STR-TCGA-VCVKTRWE	STR	MUS
Reset 50 CRC 100K	LYM-TCGA-QYGNADVR	LYM	LYM
Reset 50 CRC 100K	MUC-TCGA-CGQDVHNV	MUC	MUC
Reset 50 CRC 100K	DEB-TCGA-QPDEICMI	DEB	DEB
Reset 50 CRC 100K	MUC-TCGA-KNMEHPAF	MUC	MUC
Reset 50 CRC 100K	DEB-TCGA-DKYWVQIP	DEB	DEB
Reset 50 CRC 100K	STR-TCGA-MGTNDRDG	STR	STR
Reset 50 CRC 100K	NORM-TCGA-WQYDFWYT	NORM	NORM
Reset 50 CRC 100K	MUC-TCGA-LNNWHFAI	MUC	MUC
Reset 50 CRC 100K	MUS-TCGA-HEGPDCFA	MUS	MUS
Reset 50 CRC 100K	MUC-TCGA-YIFWVHWQ	MUC	MUC
Reset 50 CRC 100K	MUS-TCGA-FEAENIDF	MUS	MUS
Reset 50 CRC 100K	NORM-TCGA-EDAVRLAI	NORM	NORM
Reset 50 CRC 100K	STR-TCGA-IVHNTNCL	STR	STR
Reset 50 CRC 100K	LYM-TCGA-IDFGPPWP	LYM	LYM
Reset 50 CRC 100K	MUS-TCGA-HRCRQTEG	MUS	MUS
Reset 50 CRC 100K	ADI-TCGA-ENWFAIST	ADI	ADI
Reset 50 CRC 100K	MUC-TCGA-SKFIQLKN	MUC	MUC
Reset 50 CRC 100K	NORM-TCGA-DADIFEYW	NORM	NORM
Reset 50 CRC 100K	TUM-TCGA-NHQGDFVF	TUM	TUM
Reset 50 CRC 100K	STR-TCGA-IAATGHRG	STR	MUS
Reset 50 CRC 100K	ADI-TCGA-IVLMQINC	ADI	ADI
Reset 50 CRC 100K	TUM-TCGA-ADFGWHNR	TUM	TUM
Reset 50 CRC 100K	MUS-TCGA-YKIDGGHP	MUS	MUS
Reset 50 CRC 100K	STR-TCGA-CEPEPWAC	STR	STR
Reset 50 CRC 100K	MUC-TCGA-VNRCQTRY	MUC	MUC
Reset 50 CRC 100K	STR-TCGA-QEITMSWA	STR	STR
Reset 50 CRC 100K	NORM-TCGA-CWFDHWAH	NORM	NORM
Reset 50 CRC 100K	MUS-TCGA-PENDCRDN	MUS	MUS
Reset 50 CRC 100K	MUC-TCGA-MYQMLMYM	MUC	MUC
Reset 50 CRC 100K	DEB-TCGA-RNNKNWPR	DEB	DEB
Reset 50 CRC 100K	NORM-TCGA-TAMFRNDG	NORM	NORM
Reset 50 CRC 100K	TUM-TCGA-LVNMLFYV	TUM	TUM
Reset 50 CRC 100K	STR-TCGA-VRTPAFWQ	STR	STR
Reset 50 CRC 100K	MUC-TCGA-WQNVRQGV	MUC	MUC
Reset 50 CRC 100K	ADI-TCGA-GGRCHTAW	ADI	ADI
Reset 50 CRC 100K	STR-TCGA-QRKEEQKW	STR	STR
Reset 50 CRC 100K	TUM-TCGA-PHFDWGKA	TUM	TUM
Reset 50 CRC 100K	DEB-TCGA-EVPNFEFY	DEB	DEB
Reset 50 CRC 100K	LYM-TCGA-WRWWAISG	LYM	LYM
Reset 50 CRC 100K	TUM-TCGA-DRHQMTQA	TUM	TUM
Reset 50 CRC 100K	MUS-TCGA-EVEDPQEM	MUS	MUS
VIT Small CRC100K	DEB-TCGA-CNWYHLAI	DEB	DEB
VIT Small CRC100K	MUS-TCGA-MNCDQHID	MUS	MUS
VIT Small CRC100K	NORM-TCGA-CKFPHLVW	NORM	NORM
VIT Small CRC100K	NORM-TCGA-RAYFMEQS	NORM	TUM
VIT Small CRC100K	LYM-TCGA-QSEGIAEW	LYM	LYM
VIT Small CRC100K	LYM-TCGA-QWELEDEI	LYM	LYM
VIT Small CRC100K	DEB-TCGA-LNWPSIHA	DEB	DEB
VIT Small CRC100K	LYM-TCGA-YYPSEAAI	LYM	LYM
VIT Small CRC100K	STR-TCGA-HGDYLEWM	STR	STR
VIT Small CRC100K	LYM-TCGA-MDKEPPHR	LYM	LYM
VIT Small CRC100K	NORM-TCGA-QRQLRKML	NORM	NORM
VIT Small CRC100K	DEB-TCGA-LETMAMAC	DEB	DEB
VIT Small CRC100K	NORM-TCGA-TGVCTWEQ	NORM	NORM
VIT Small CRC100K	DEB-TCGA-VFLRIKDV	DEB	DEB
VIT Small CRC100K	MUS-TCGA-IKDISFHT	MUS	MUS
VIT Small CRC100K	STR-TCGA-TGEDVDLH	STR	MUS
VIT Small CRC100K	TUM-TCGA-QKDDSQGR	TUM	TUM
VIT Small CRC100K	LYM-TCGA-RIMHTRYK	LYM	LYM
VIT Small CRC100K	ADI-TCGA-DYYTMTTH	ADI	ADI
VIT Small CRC100K	MUS-TCGA-SQYESKYW	MUS	MUS
VIT Small CRC100K	LYM-TCGA-ATAYWAND	LYM	LYM
VIT Small CRC100K	MUC-TCGA-YIKYRQVC	MUC	MUC
VIT Small CRC100K	MUC-TCGA-PEYAITSD	MUC	MUC
VIT Small CRC100K	TUM-TCGA-RTPWIEIF	TUM	TUM
VIT Small CRC100K	MUS-TCGA-YCPETTPA	MUS	MUS
VIT Small CRC100K	TUM-TCGA-GFCTKHTH	TUM	TUM
VIT Small CRC100K	ADI-TCGA-PIHNWTNK	ADI	ADI
VIT Small CRC100K	ADI-TCGA-EENSRDNW	ADI	ADI
VIT Small CRC100K	NORM-TCGA-SCMCVCQF	NORM	NORM
VIT Small CRC100K	LYM-TCGA-EMDVYITM	LYM	LYM
VIT Small CRC100K	ADI-TCGA-QFVSMHDD	ADI	ADI
VIT Small CRC100K	TUM-TCGA-KAQSKADL	TUM	TUM
VIT Small CRC100K	TUM-TCGA-ITYRCGPF	TUM	TUM
VIT Small CRC100K	STR-TCGA-NLFWFRGN	STR	STR
VIT Small CRC100K	DEB-TCGA-FRKRSLII	DEB	DEB
VIT Small CRC100K	DEB-TCGA-REGTPCGK	DEB	MUS
VIT Small CRC100K	TUM-TCGA-INSPGKRH	TUM	TUM
VIT Small CRC100K	LYM-TCGA-IVKLLIMT	LYM	LYM
VIT Small CRC100K	TUM-TCGA-GALLTCWV	TUM	TUM
VIT Small CRC100K	ADI-TCGA-TWHICYLF	ADI	ADI
VIT Small CRC100K	NORM-TCGA-CLTVRFTD	NORM	TUM
VIT Small CRC100K	MUC-TCGA-SPAMCPQF	MUC	MUC
VIT Small CRC100K	STR-TCGA-SDQPACGN	STR	TUM
VIT Small CRC100K	MUS-TCGA-YSVTQPDY	MUS	MUS
VIT Small CRC100K	LYM-TCGA-HSWRYMSK	LYM	LYM
VIT Small CRC100K	STR-TCGA-VEMARASN	STR	TUM
VIT Small CRC100K	DEB-TCGA-AHQCDGMY	DEB	DEB
VIT Small CRC100K	ADI-TCGA-FCDFWRDR	ADI	ADI
VIT Small CRC100K	NORM-TCGA-DRAFSRTS	NORM	NORM
VIT Small CRC100K	MUC-TCGA-DYKMAHHQ	MUC	MUC
VIT Small CRC100K	NORM-TCGA-QCHQALAH	NORM	TUM
VIT Small CRC100K	LYM-TCGA-TVMDGEPI	LYM	LYM
VIT Small CRC100K	DEB-TCGA-MFSPWIQC	DEB	DEB
VIT Small CRC100K	STR-TCGA-MDMWQLAR	STR	STR
VIT Small CRC100K	TUM-TCGA-LIFEDGNY	TUM	TUM
VIT Small CRC100K	MUC-TCGA-VWFFSQMA	MUC	MUS
VIT Small CRC100K	MUC-TCGA-VWLNSHTQ	MUC	MUC
VIT Small CRC100K	DEB-TCGA-EIIQLRRN	DEB	DEB
VIT Small CRC100K	ADI-TCGA-VSNYDMDA	ADI	ADI
VIT Small CRC100K	STR-TCGA-KASWTLSA	STR	STR
VIT Small CRC100K	ADI-TCGA-MTLIDLYH	ADI	ADI
VIT Small CRC100K	ADI-TCGA-KYCNRHDT	ADI	ADI
VIT Small CRC100K	NORM-TCGA-ETWAIPMI	NORM	NORM
VIT Small CRC100K	ADI-TCGA-TVGKIAIF	ADI	ADI
VIT Small CRC100K	MUS-TCGA-AQQNDSTI	MUS	MUS
VIT Small CRC100K	ADI-TCGA-GVQDYAQM	ADI	ADI
VIT Small CRC100K	MUS-TCGA-PQDFIPQA	MUS	MUS
VIT Small CRC100K	TUM-TCGA-KECNIDCQ	TUM	TUM
VIT Small CRC100K	NORM-TCGA-INTLNRAV	NORM	TUM
VIT Small CRC100K	DEB-TCGA-DIAGYVIT	DEB	DEB
VIT Small CRC100K	TUM-TCGA-CCNYVKSI	TUM	TUM
VIT Small CRC100K	LYM-TCGA-KWWRKVQS	LYM	LYM
VIT Small CRC100K	MUS-TCGA-GIESTDGK	MUS	MUS
VIT Small CRC100K	DEB-TCGA-LVHEMHRE	DEB	DEB
VIT Small CRC100K	MUC-TCGA-KLGKLEQQ	MUC	MUC
VIT Small CRC100K	MUS-TCGA-DLLWKGMA	MUS	MUS
VIT Small CRC100K	ADI-TCGA-LGDCMWDR	ADI	ADI
VIT Small CRC100K	LYM-TCGA-FTVCYFDV	LYM	LYM
VIT Small CRC100K	STR-TCGA-VCVKTRWE	STR	STR
VIT Small CRC100K	LYM-TCGA-QYGNADVR	LYM	LYM
VIT Small CRC100K	MUC-TCGA-CGQDVHNV	MUC	MUC
VIT Small CRC100K	DEB-TCGA-QPDEICMI	DEB	DEB
VIT Small CRC100K	MUC-TCGA-KNMEHPAF	MUC	MUC
VIT Small CRC100K	DEB-TCGA-DKYWVQIP	DEB	DEB
VIT Small CRC100K	STR-TCGA-MGTNDRDG	STR	STR
VIT Small CRC100K	NORM-TCGA-WQYDFWYT	NORM	NORM
VIT Small CRC100K	MUC-TCGA-LNNWHFAI	MUC	MUC
VIT Small CRC100K	MUS-TCGA-HEGPDCFA	MUS	MUS
VIT Small CRC100K	MUC-TCGA-YIFWVHWQ	MUC	MUC
VIT Small CRC100K	MUS-TCGA-FEAENIDF	MUS	MUS
VIT Small CRC100K	NORM-TCGA-EDAVRLAI	NORM	NORM
VIT Small CRC100K	STR-TCGA-IVHNTNCL	STR	STR
VIT Small CRC100K	LYM-TCGA-IDFGPPWP	LYM	LYM
VIT Small CRC100K	MUS-TCGA-HRCRQTEG	MUS	STR
VIT Small CRC100K	ADI-TCGA-ENWFAIST	ADI	ADI
VIT Small CRC100K	MUC-TCGA-SKFIQLKN	MUC	MUC
VIT Small CRC100K	NORM-TCGA-DADIFEYW	NORM	NORM
VIT Small CRC100K	TUM-TCGA-NHQGDFVF	TUM	TUM
VIT Small CRC100K	STR-TCGA-IAATGHRG	STR	MUS
VIT Small CRC100K	ADI-TCGA-IVLMQINC	ADI	ADI
VIT Small CRC100K	TUM-TCGA-ADFGWHNR	TUM	TUM
VIT Small CRC100K	MUS-TCGA-YKIDGGHP	MUS	MUS
VIT Small CRC100K	STR-TCGA-CEPEPWAC	STR	STR
VIT Small CRC100K	MUC-TCGA-VNRCQTRY	MUC	MUC
VIT Small CRC100K	STR-TCGA-QEITMSWA	STR	STR
VIT Small CRC100K	NORM-TCGA-CWFDHWAH	NORM	NORM
VIT Small CRC100K	MUS-TCGA-PENDCRDN	MUS	MUS
VIT Small CRC100K	MUC-TCGA-MYQMLMYM	MUC	MUC
VIT Small CRC100K	DEB-TCGA-RNNKNWPR	DEB	DEB
VIT Small CRC100K	NORM-TCGA-TAMFRNDG	NORM	NORM
VIT Small CRC100K	TUM-TCGA-LVNMLFYV	TUM	TUM
VIT Small CRC100K	STR-TCGA-VRTPAFWQ	STR	STR
VIT Small CRC100K	MUC-TCGA-WQNVRQGV	MUC	MUC
VIT Small CRC100K	ADI-TCGA-GGRCHTAW	ADI	MUS
VIT Small CRC100K	STR-TCGA-QRKEEQKW	STR	STR
VIT Small CRC100K	TUM-TCGA-PHFDWGKA	TUM	TUM
VIT Small CRC100K	DEB-TCGA-EVPNFEFY	DEB	DEB
VIT Small CRC100K	LYM-TCGA-WRWWAISG	LYM	LYM
VIT Small CRC100K	TUM-TCGA-DRHQMTQA	TUM	TUM
VIT Small CRC100K	MUS-TCGA-EVEDPQEM	MUS	MUS
Resnet 18 CRC 100K	DEB-TCGA-CNWYHLAI	DEB	DEB
Resnet 18 CRC 100K	MUS-TCGA-MNCDQHID	MUS	DEB
Resnet 18 CRC 100K	NORM-TCGA-CKFPHLVW	NORM	NORM
Resnet 18 CRC 100K	NORM-TCGA-RAYFMEQS	NORM	NORM
Resnet 18 CRC 100K	LYM-TCGA-QSEGIAEW	LYM	LYM
Resnet 18 CRC 100K	LYM-TCGA-QWELEDEI	LYM	LYM
Resnet 18 CRC 100K	DEB-TCGA-LNWPSIHA	DEB	DEB
Resnet 18 CRC 100K	LYM-TCGA-YYPSEAAI	LYM	LYM
Resnet 18 CRC 100K	STR-TCGA-HGDYLEWM	STR	MUS
Resnet 18 CRC 100K	LYM-TCGA-MDKEPPHR	LYM	LYM
Resnet 18 CRC 100K	NORM-TCGA-QRQLRKML	NORM	NORM
Resnet 18 CRC 100K	DEB-TCGA-LETMAMAC	DEB	DEB
Resnet 18 CRC 100K	NORM-TCGA-TGVCTWEQ	NORM	NORM
Resnet 18 CRC 100K	DEB-TCGA-VFLRIKDV	DEB	DEB
Resnet 18 CRC 100K	MUS-TCGA-IKDISFHT	MUS	MUS
Resnet 18 CRC 100K	STR-TCGA-TGEDVDLH	STR	MUS
Resnet 18 CRC 100K	TUM-TCGA-QKDDSQGR	TUM	TUM
Resnet 18 CRC 100K	LYM-TCGA-RIMHTRYK	LYM	LYM
Resnet 18 CRC 100K	ADI-TCGA-DYYTMTTH	ADI	ADI
Resnet 18 CRC 100K	MUS-TCGA-SQYESKYW	MUS	MUC
Resnet 18 CRC 100K	LYM-TCGA-ATAYWAND	LYM	LYM
Resnet 18 CRC 100K	MUC-TCGA-YIKYRQVC	MUC	MUC
Resnet 18 CRC 100K	MUC-TCGA-PEYAITSD	MUC	MUC
Resnet 18 CRC 100K	TUM-TCGA-RTPWIEIF	TUM	TUM
Resnet 18 CRC 100K	MUS-TCGA-YCPETTPA	MUS	MUS
Resnet 18 CRC 100K	TUM-TCGA-GFCTKHTH	TUM	TUM
Resnet 18 CRC 100K	ADI-TCGA-PIHNWTNK	ADI	ADI
Resnet 18 CRC 100K	ADI-TCGA-EENSRDNW	ADI	ADI
Resnet 18 CRC 100K	NORM-TCGA-SCMCVCQF	NORM	NORM
Resnet 18 CRC 100K	LYM-TCGA-EMDVYITM	LYM	LYM
Resnet 18 CRC 100K	ADI-TCGA-QFVSMHDD	ADI	ADI
Resnet 18 CRC 100K	TUM-TCGA-KAQSKADL	TUM	TUM
Resnet 18 CRC 100K	TUM-TCGA-ITYRCGPF	TUM	TUM
Resnet 18 CRC 100K	STR-TCGA-NLFWFRGN	STR	STR
Resnet 18 CRC 100K	DEB-TCGA-FRKRSLII	DEB	DEB
Resnet 18 CRC 100K	DEB-TCGA-REGTPCGK	DEB	DEB
Resnet 18 CRC 100K	TUM-TCGA-INSPGKRH	TUM	TUM
Resnet 18 CRC 100K	LYM-TCGA-IVKLLIMT	LYM	LYM
Resnet 18 CRC 100K	TUM-TCGA-GALLTCWV	TUM	TUM
Resnet 18 CRC 100K	ADI-TCGA-TWHICYLF	ADI	ADI
Resnet 18 CRC 100K	NORM-TCGA-CLTVRFTD	NORM	NORM
Resnet 18 CRC 100K	MUC-TCGA-SPAMCPQF	MUC	MUC
Resnet 18 CRC 100K	STR-TCGA-SDQPACGN	STR	MUS
Resnet 18 CRC 100K	MUS-TCGA-YSVTQPDY	MUS	MUS
Resnet 18 CRC 100K	LYM-TCGA-HSWRYMSK	LYM	LYM
Resnet 18 CRC 100K	STR-TCGA-VEMARASN	STR	TUM
Resnet 18 CRC 100K	DEB-TCGA-AHQCDGMY	DEB	MUC
Resnet 18 CRC 100K	ADI-TCGA-FCDFWRDR	ADI	ADI
Resnet 18 CRC 100K	NORM-TCGA-DRAFSRTS	NORM	NORM
Resnet 18 CRC 100K	MUC-TCGA-DYKMAHHQ	MUC	MUC
Resnet 18 CRC 100K	NORM-TCGA-QCHQALAH	NORM	NORM
Resnet 18 CRC 100K	LYM-TCGA-TVMDGEPI	LYM	LYM
Resnet 18 CRC 100K	DEB-TCGA-MFSPWIQC	DEB	DEB
Resnet 18 CRC 100K	STR-TCGA-MDMWQLAR	STR	STR
Resnet 18 CRC 100K	TUM-TCGA-LIFEDGNY	TUM	TUM
Resnet 18 CRC 100K	MUC-TCGA-VWFFSQMA	MUC	MUC
Resnet 18 CRC 100K	MUC-TCGA-VWLNSHTQ	MUC	MUC
Resnet 18 CRC 100K	DEB-TCGA-EIIQLRRN	DEB	DEB
Resnet 18 CRC 100K	ADI-TCGA-VSNYDMDA	ADI	ADI
Resnet 18 CRC 100K	STR-TCGA-KASWTLSA	STR	STR
Resnet 18 CRC 100K	ADI-TCGA-MTLIDLYH	ADI	ADI
Resnet 18 CRC 100K	ADI-TCGA-KYCNRHDT	ADI	ADI
Resnet 18 CRC 100K	NORM-TCGA-ETWAIPMI	NORM	NORM
Resnet 18 CRC 100K	ADI-TCGA-TVGKIAIF	ADI	ADI
Resnet 18 CRC 100K	MUS-TCGA-AQQNDSTI	MUS	MUS
Resnet 18 CRC 100K	ADI-TCGA-GVQDYAQM	ADI	ADI
Resnet 18 CRC 100K	MUS-TCGA-PQDFIPQA	MUS	MUS
Resnet 18 CRC 100K	TUM-TCGA-KECNIDCQ	TUM	TUM
Resnet 18 CRC 100K	NORM-TCGA-INTLNRAV	NORM	NORM
Resnet 18 CRC 100K	DEB-TCGA-DIAGYVIT	DEB	DEB
Resnet 18 CRC 100K	TUM-TCGA-CCNYVKSI	TUM	TUM
Resnet 18 CRC 100K	LYM-TCGA-KWWRKVQS	LYM	LYM
Resnet 18 CRC 100K	MUS-TCGA-GIESTDGK	MUS	DEB
Resnet 18 CRC 100K	DEB-TCGA-LVHEMHRE	DEB	DEB
Resnet 18 CRC 100K	MUC-TCGA-KLGKLEQQ	MUC	MUC
Resnet 18 CRC 100K	MUS-TCGA-DLLWKGMA	MUS	MUS
Resnet 18 CRC 100K	ADI-TCGA-LGDCMWDR	ADI	ADI
Resnet 18 CRC 100K	LYM-TCGA-FTVCYFDV	LYM	LYM
Resnet 18 CRC 100K	STR-TCGA-VCVKTRWE	STR	MUC
Resnet 18 CRC 100K	LYM-TCGA-QYGNADVR	LYM	LYM
Resnet 18 CRC 100K	MUC-TCGA-CGQDVHNV	MUC	MUC
Resnet 18 CRC 100K	DEB-TCGA-QPDEICMI	DEB	DEB
Resnet 18 CRC 100K	MUC-TCGA-KNMEHPAF	MUC	MUC
Resnet 18 CRC 100K	DEB-TCGA-DKYWVQIP	DEB	DEB
Resnet 18 CRC 100K	STR-TCGA-MGTNDRDG	STR	STR
Resnet 18 CRC 100K	NORM-TCGA-WQYDFWYT	NORM	NORM
Resnet 18 CRC 100K	MUC-TCGA-LNNWHFAI	MUC	MUC
Resnet 18 CRC 100K	MUS-TCGA-HEGPDCFA	MUS	MUS
Resnet 18 CRC 100K	MUC-TCGA-YIFWVHWQ	MUC	MUC
Resnet 18 CRC 100K	MUS-TCGA-FEAENIDF	MUS	MUS
Resnet 18 CRC 100K	NORM-TCGA-EDAVRLAI	NORM	NORM
Resnet 18 CRC 100K	STR-TCGA-IVHNTNCL	STR	STR
Resnet 18 CRC 100K	LYM-TCGA-IDFGPPWP	LYM	LYM
Resnet 18 CRC 100K	MUS-TCGA-HRCRQTEG	MUS	MUC
Resnet 18 CRC 100K	ADI-TCGA-ENWFAIST	ADI	ADI
Resnet 18 CRC 100K	MUC-TCGA-SKFIQLKN	MUC	MUC
Resnet 18 CRC 100K	NORM-TCGA-DADIFEYW	NORM	NORM
Resnet 18 CRC 100K	TUM-TCGA-NHQGDFVF	TUM	TUM
Resnet 18 CRC 100K	STR-TCGA-IAATGHRG	STR	MUS
Resnet 18 CRC 100K	ADI-TCGA-IVLMQINC	ADI	ADI
Resnet 18 CRC 100K	TUM-TCGA-ADFGWHNR	TUM	TUM
Resnet 18 CRC 100K	MUS-TCGA-YKIDGGHP	MUS	MUS
Resnet 18 CRC 100K	STR-TCGA-CEPEPWAC	STR	STR
Resnet 18 CRC 100K	MUC-TCGA-VNRCQTRY	MUC	MUC
Resnet 18 CRC 100K	STR-TCGA-QEITMSWA	STR	STR
Resnet 18 CRC 100K	NORM-TCGA-CWFDHWAH	NORM	NORM
Resnet 18 CRC 100K	MUS-TCGA-PENDCRDN	MUS	MUS
Resnet 18 CRC 100K	MUC-TCGA-MYQMLMYM	MUC	MUC
Resnet 18 CRC 100K	DEB-TCGA-RNNKNWPR	DEB	DEB
Resnet 18 CRC 100K	NORM-TCGA-TAMFRNDG	NORM	NORM
Resnet 18 CRC 100K	TUM-TCGA-LVNMLFYV	TUM	TUM
Resnet 18 CRC 100K	STR-TCGA-VRTPAFWQ	STR	DEB
Resnet 18 CRC 100K	MUC-TCGA-WQNVRQGV	MUC	MUC
Resnet 18 CRC 100K	ADI-TCGA-GGRCHTAW	ADI	ADI
Resnet 18 CRC 100K	STR-TCGA-QRKEEQKW	STR	STR
Resnet 18 CRC 100K	TUM-TCGA-PHFDWGKA	TUM	TUM
Resnet 18 CRC 100K	DEB-TCGA-EVPNFEFY	DEB	DEB
Resnet 18 CRC 100K	LYM-TCGA-WRWWAISG	LYM	LYM
Resnet 18 CRC 100K	TUM-TCGA-DRHQMTQA	TUM	TUM
Resnet 18 CRC 100K	MUS-TCGA-EVEDPQEM	MUS	MUS
Tiny VIT CRC 100K	DEB-TCGA-CNWYHLAI	DEB	DEB
Tiny VIT CRC 100K	MUS-TCGA-MNCDQHID	MUS	MUS
Tiny VIT CRC 100K	NORM-TCGA-CKFPHLVW	NORM	NORM
Tiny VIT CRC 100K	NORM-TCGA-RAYFMEQS	NORM	NORM
Tiny VIT CRC 100K	LYM-TCGA-QSEGIAEW	LYM	LYM
Tiny VIT CRC 100K	LYM-TCGA-QWELEDEI	LYM	LYM
Tiny VIT CRC 100K	DEB-TCGA-LNWPSIHA	DEB	DEB
Tiny VIT CRC 100K	LYM-TCGA-YYPSEAAI	LYM	LYM
Tiny VIT CRC 100K	STR-TCGA-HGDYLEWM	STR	MUS
Tiny VIT CRC 100K	LYM-TCGA-MDKEPPHR	LYM	LYM
Tiny VIT CRC 100K	NORM-TCGA-QRQLRKML	NORM	NORM
Tiny VIT CRC 100K	DEB-TCGA-LETMAMAC	DEB	DEB
Tiny VIT CRC 100K	NORM-TCGA-TGVCTWEQ	NORM	NORM
Tiny VIT CRC 100K	DEB-TCGA-VFLRIKDV	DEB	DEB
Tiny VIT CRC 100K	MUS-TCGA-IKDISFHT	MUS	MUS
Tiny VIT CRC 100K	STR-TCGA-TGEDVDLH	STR	MUS
Tiny VIT CRC 100K	TUM-TCGA-QKDDSQGR	TUM	TUM
Tiny VIT CRC 100K	LYM-TCGA-RIMHTRYK	LYM	LYM
Tiny VIT CRC 100K	ADI-TCGA-DYYTMTTH	ADI	ADI
Tiny VIT CRC 100K	MUS-TCGA-SQYESKYW	MUS	MUS
Tiny VIT CRC 100K	LYM-TCGA-ATAYWAND	LYM	LYM
Tiny VIT CRC 100K	MUC-TCGA-YIKYRQVC	MUC	ADI
Tiny VIT CRC 100K	MUC-TCGA-PEYAITSD	MUC	MUC
Tiny VIT CRC 100K	TUM-TCGA-RTPWIEIF	TUM	TUM
Tiny VIT CRC 100K	MUS-TCGA-YCPETTPA	MUS	MUS
Tiny VIT CRC 100K	TUM-TCGA-GFCTKHTH	TUM	TUM
Tiny VIT CRC 100K	ADI-TCGA-PIHNWTNK	ADI	MUS
Tiny VIT CRC 100K	ADI-TCGA-EENSRDNW	ADI	MUS
Tiny VIT CRC 100K	NORM-TCGA-SCMCVCQF	NORM	NORM
Tiny VIT CRC 100K	LYM-TCGA-EMDVYITM	LYM	LYM
Tiny VIT CRC 100K	ADI-TCGA-QFVSMHDD	ADI	ADI
Tiny VIT CRC 100K	TUM-TCGA-KAQSKADL	TUM	TUM
Tiny VIT CRC 100K	TUM-TCGA-ITYRCGPF	TUM	TUM
Tiny VIT CRC 100K	STR-TCGA-NLFWFRGN	STR	STR
Tiny VIT CRC 100K	DEB-TCGA-FRKRSLII	DEB	DEB
Tiny VIT CRC 100K	DEB-TCGA-REGTPCGK	DEB	DEB
Tiny VIT CRC 100K	TUM-TCGA-INSPGKRH	TUM	TUM
Tiny VIT CRC 100K	LYM-TCGA-IVKLLIMT	LYM	LYM
Tiny VIT CRC 100K	TUM-TCGA-GALLTCWV	TUM	TUM
Tiny VIT CRC 100K	ADI-TCGA-TWHICYLF	ADI	MUS
Tiny VIT CRC 100K	NORM-TCGA-CLTVRFTD	NORM	NORM
Tiny VIT CRC 100K	MUC-TCGA-SPAMCPQF	MUC	MUC
Tiny VIT CRC 100K	STR-TCGA-SDQPACGN	STR	MUS
Tiny VIT CRC 100K	MUS-TCGA-YSVTQPDY	MUS	MUS
Tiny VIT CRC 100K	LYM-TCGA-HSWRYMSK	LYM	LYM
Tiny VIT CRC 100K	STR-TCGA-VEMARASN	STR	TUM
Tiny VIT CRC 100K	DEB-TCGA-AHQCDGMY	DEB	DEB
Tiny VIT CRC 100K	ADI-TCGA-FCDFWRDR	ADI	ADI
Tiny VIT CRC 100K	NORM-TCGA-DRAFSRTS	NORM	NORM
Tiny VIT CRC 100K	MUC-TCGA-DYKMAHHQ	MUC	MUC
Tiny VIT CRC 100K	NORM-TCGA-QCHQALAH	NORM	NORM
Tiny VIT CRC 100K	LYM-TCGA-TVMDGEPI	LYM	LYM
Tiny VIT CRC 100K	DEB-TCGA-MFSPWIQC	DEB	DEB
Tiny VIT CRC 100K	STR-TCGA-MDMWQLAR	STR	STR
Tiny VIT CRC 100K	TUM-TCGA-LIFEDGNY	TUM	TUM
Tiny VIT CRC 100K	MUC-TCGA-VWFFSQMA	MUC	MUS
Tiny VIT CRC 100K	MUC-TCGA-VWLNSHTQ	MUC	MUC
Tiny VIT CRC 100K	DEB-TCGA-EIIQLRRN	DEB	DEB
Tiny VIT CRC 100K	ADI-TCGA-VSNYDMDA	ADI	ADI
Tiny VIT CRC 100K	STR-TCGA-KASWTLSA	STR	STR
Tiny VIT CRC 100K	ADI-TCGA-MTLIDLYH	ADI	ADI
Tiny VIT CRC 100K	ADI-TCGA-KYCNRHDT	ADI	ADI
Tiny VIT CRC 100K	NORM-TCGA-ETWAIPMI	NORM	NORM
Tiny VIT CRC 100K	ADI-TCGA-TVGKIAIF	ADI	MUS
Tiny VIT CRC 100K	MUS-TCGA-AQQNDSTI	MUS	MUS
Tiny VIT CRC 100K	ADI-TCGA-GVQDYAQM	ADI	ADI
Tiny VIT CRC 100K	MUS-TCGA-PQDFIPQA	MUS	MUS
Tiny VIT CRC 100K	TUM-TCGA-KECNIDCQ	TUM	TUM
Tiny VIT CRC 100K	NORM-TCGA-INTLNRAV	NORM	NORM
Tiny VIT CRC 100K	DEB-TCGA-DIAGYVIT	DEB	DEB
Tiny VIT CRC 100K	TUM-TCGA-CCNYVKSI	TUM	TUM
Tiny VIT CRC 100K	LYM-TCGA-KWWRKVQS	LYM	LYM
Tiny VIT CRC 100K	MUS-TCGA-GIESTDGK	MUS	DEB
Tiny VIT CRC 100K	DEB-TCGA-LVHEMHRE	DEB	DEB
Tiny VIT CRC 100K	MUC-TCGA-KLGKLEQQ	MUC	MUC
Tiny VIT CRC 100K	MUS-TCGA-DLLWKGMA	MUS	MUS
Tiny VIT CRC 100K	ADI-TCGA-LGDCMWDR	ADI	ADI
Tiny VIT CRC 100K	LYM-TCGA-FTVCYFDV	LYM	LYM
Tiny VIT CRC 100K	STR-TCGA-VCVKTRWE	STR	MUS
Tiny VIT CRC 100K	LYM-TCGA-QYGNADVR	LYM	LYM
Tiny VIT CRC 100K	MUC-TCGA-CGQDVHNV	MUC	MUC
Tiny VIT CRC 100K	DEB-TCGA-QPDEICMI	DEB	DEB
Tiny VIT CRC 100K	MUC-TCGA-KNMEHPAF	MUC	MUC
Tiny VIT CRC 100K	DEB-TCGA-DKYWVQIP	DEB	DEB
Tiny VIT CRC 100K	STR-TCGA-MGTNDRDG	STR	STR
Tiny VIT CRC 100K	NORM-TCGA-WQYDFWYT	NORM	NORM
Tiny VIT CRC 100K	MUC-TCGA-LNNWHFAI	MUC	MUC
Tiny VIT CRC 100K	MUS-TCGA-HEGPDCFA	MUS	MUS
Tiny VIT CRC 100K	MUC-TCGA-YIFWVHWQ	MUC	MUC
Tiny VIT CRC 100K	MUS-TCGA-FEAENIDF	MUS	MUS
Tiny VIT CRC 100K	NORM-TCGA-EDAVRLAI	NORM	NORM
Tiny VIT CRC 100K	STR-TCGA-IVHNTNCL	STR	STR
Tiny VIT CRC 100K	LYM-TCGA-IDFGPPWP	LYM	LYM
Tiny VIT CRC 100K	MUS-TCGA-HRCRQTEG	MUS	MUS
Tiny VIT CRC 100K	ADI-TCGA-ENWFAIST	ADI	MUS
Tiny VIT CRC 100K	MUC-TCGA-SKFIQLKN	MUC	MUC
Tiny VIT CRC 100K	NORM-TCGA-DADIFEYW	NORM	NORM
Tiny VIT CRC 100K	TUM-TCGA-NHQGDFVF	TUM	TUM
Tiny VIT CRC 100K	STR-TCGA-IAATGHRG	STR	MUS
Tiny VIT CRC 100K	ADI-TCGA-IVLMQINC	ADI	MUS
Tiny VIT CRC 100K	TUM-TCGA-ADFGWHNR	TUM	TUM
Tiny VIT CRC 100K	MUS-TCGA-YKIDGGHP	MUS	MUS
Tiny VIT CRC 100K	STR-TCGA-CEPEPWAC	STR	STR
Tiny VIT CRC 100K	MUC-TCGA-VNRCQTRY	MUC	MUC
Tiny VIT CRC 100K	STR-TCGA-QEITMSWA	STR	STR
Tiny VIT CRC 100K	NORM-TCGA-CWFDHWAH	NORM	NORM
Tiny VIT CRC 100K	MUS-TCGA-PENDCRDN	MUS	MUS
Tiny VIT CRC 100K	MUC-TCGA-MYQMLMYM	MUC	MUC
Tiny VIT CRC 100K	DEB-TCGA-RNNKNWPR	DEB	DEB
Tiny VIT CRC 100K	NORM-TCGA-TAMFRNDG	NORM	NORM
Tiny VIT CRC 100K	TUM-TCGA-LVNMLFYV	TUM	TUM
Tiny VIT CRC 100K	STR-TCGA-VRTPAFWQ	STR	STR
Tiny VIT CRC 100K	MUC-TCGA-WQNVRQGV	MUC	MUC
Tiny VIT CRC 100K	ADI-TCGA-GGRCHTAW	ADI	MUS
Tiny VIT CRC 100K	STR-TCGA-QRKEEQKW	STR	STR
Tiny VIT CRC 100K	TUM-TCGA-PHFDWGKA	TUM	TUM
Tiny VIT CRC 100K	DEB-TCGA-EVPNFEFY	DEB	DEB
Tiny VIT CRC 100K	LYM-TCGA-WRWWAISG	LYM	LYM
Tiny VIT CRC 100K	TUM-TCGA-DRHQMTQA	TUM	TUM
Tiny VIT CRC 100K	MUS-TCGA-EVEDPQEM	MUS	MUS
UNI LINEAR CRC100K 5 epochs	MUC-TCGA-PEYAITSD	MUC	MUC
UNI LINEAR CRC100K 5 epochs	TUM-TCGA-LVNMLFYV	TUM	TUM
UNI LINEAR CRC100K 5 epochs	STR-TCGA-IVHNTNCL	STR	STR
UNI LINEAR CRC100K 5 epochs	MUC-TCGA-VWLNSHTQ	MUC	MUC
UNI LINEAR CRC100K 5 epochs	MUS-TCGA-YSVTQPDY	MUS	MUS
UNI LINEAR CRC100K 5 epochs	MUC-TCGA-YIKYRQVC	MUC	MUC
UNI LINEAR CRC100K 5 epochs	STR-TCGA-VRTPAFWQ	STR	DEB
UNI LINEAR CRC100K 5 epochs	DEB-TCGA-LNWPSIHA	DEB	DEB
UNI LINEAR CRC100K 5 epochs	MUS-TCGA-HEGPDCFA	MUS	MUS
UNI LINEAR CRC100K 5 epochs	MUC-TCGA-KNMEHPAF	MUC	MUC
UNI LINEAR CRC100K 5 epochs	MUS-TCGA-YCPETTPA	MUS	MUS
UNI LINEAR CRC100K 5 epochs	NORM-TCGA-QCHQALAH	NORM	NORM
UNI LINEAR CRC100K 5 epochs	ADI-TCGA-DYYTMTTH	ADI	ADI
UNI LINEAR CRC100K 5 epochs	STR-TCGA-QEITMSWA	STR	STR
UNI LINEAR CRC100K 5 epochs	MUC-TCGA-CGQDVHNV	MUC	MUC
UNI LINEAR CRC100K 5 epochs	MUS-TCGA-EVEDPQEM	MUS	MUS
UNI LINEAR CRC100K 5 epochs	ADI-TCGA-PIHNWTNK	ADI	MUS
UNI LINEAR CRC100K 5 epochs	LYM-TCGA-KWWRKVQS	LYM	LYM
UNI LINEAR CRC100K 5 epochs	STR-TCGA-QRKEEQKW	STR	DEB
UNI LINEAR CRC100K 5 epochs	TUM-TCGA-ADFGWHNR	TUM	TUM
UNI LINEAR CRC100K 5 epochs	MUC-TCGA-YIFWVHWQ	MUC	MUC
UNI LINEAR CRC100K 5 epochs	LYM-TCGA-HSWRYMSK	LYM	LYM
UNI LINEAR CRC100K 5 epochs	LYM-TCGA-YYPSEAAI	LYM	LYM
UNI LINEAR CRC100K 5 epochs	DEB-TCGA-MFSPWIQC	DEB	DEB
UNI LINEAR CRC100K 5 epochs	LYM-TCGA-WRWWAISG	LYM	LYM
UNI LINEAR CRC100K 5 epochs	LYM-TCGA-TVMDGEPI	LYM	LYM
UNI LINEAR CRC100K 5 epochs	TUM-TCGA-GFCTKHTH	TUM	TUM
UNI LINEAR CRC100K 5 epochs	MUS-TCGA-AQQNDSTI	MUS	MUS
UNI LINEAR CRC100K 5 epochs	STR-TCGA-VCVKTRWE	STR	STR
UNI LINEAR CRC100K 5 epochs	NORM-TCGA-QRQLRKML	NORM	NORM
UNI LINEAR CRC100K 5 epochs	DEB-TCGA-CNWYHLAI	DEB	DEB
UNI LINEAR CRC100K 5 epochs	MUC-TCGA-VNRCQTRY	MUC	MUC
UNI LINEAR CRC100K 5 epochs	ADI-TCGA-ENWFAIST	ADI	ADI
UNI LINEAR CRC100K 5 epochs	NORM-TCGA-DRAFSRTS	NORM	NORM
UNI LINEAR CRC100K 5 epochs	LYM-TCGA-IVKLLIMT	LYM	LYM
UNI LINEAR CRC100K 5 epochs	ADI-TCGA-GVQDYAQM	ADI	ADI
UNI LINEAR CRC100K 5 epochs	TUM-TCGA-PHFDWGKA	TUM	TUM
UNI LINEAR CRC100K 5 epochs	TUM-TCGA-NHQGDFVF	TUM	TUM
UNI LINEAR CRC100K 5 epochs	LYM-TCGA-QSEGIAEW	LYM	LYM
UNI LINEAR CRC100K 5 epochs	MUC-TCGA-VWFFSQMA	MUC	MUC
UNI LINEAR CRC100K 5 epochs	DEB-TCGA-LETMAMAC	DEB	DEB
UNI LINEAR CRC100K 5 epochs	NORM-TCGA-INTLNRAV	NORM	NORM
UNI LINEAR CRC100K 5 epochs	DEB-TCGA-VFLRIKDV	DEB	DEB
UNI LINEAR CRC100K 5 epochs	STR-TCGA-KASWTLSA	STR	STR
UNI LINEAR CRC100K 5 epochs	DEB-TCGA-FRKRSLII	DEB	DEB
UNI LINEAR CRC100K 5 epochs	MUS-TCGA-IKDISFHT	MUS	STR
UNI LINEAR CRC100K 5 epochs	TUM-TCGA-CCNYVKSI	TUM	TUM
UNI LINEAR CRC100K 5 epochs	ADI-TCGA-LGDCMWDR	ADI	ADI
UNI LINEAR CRC100K 5 epochs	DEB-TCGA-REGTPCGK	DEB	DEB
UNI LINEAR CRC100K 5 epochs	ADI-TCGA-GGRCHTAW	ADI	ADI
UNI LINEAR CRC100K 5 epochs	STR-TCGA-MDMWQLAR	STR	STR
UNI LINEAR CRC100K 5 epochs	TUM-TCGA-ITYRCGPF	TUM	TUM
UNI LINEAR CRC100K 5 epochs	LYM-TCGA-RIMHTRYK	LYM	LYM
UNI LINEAR CRC100K 5 epochs	TUM-TCGA-RTPWIEIF	TUM	TUM
UNI LINEAR CRC100K 5 epochs	DEB-TCGA-EIIQLRRN	DEB	DEB
UNI LINEAR CRC100K 5 epochs	ADI-TCGA-TWHICYLF	ADI	ADI
UNI LINEAR CRC100K 5 epochs	NORM-TCGA-CKFPHLVW	NORM	NORM
UNI LINEAR CRC100K 5 epochs	ADI-TCGA-TVGKIAIF	ADI	ADI
UNI LINEAR CRC100K 5 epochs	LYM-TCGA-QYGNADVR	LYM	LYM
UNI LINEAR CRC100K 5 epochs	MUS-TCGA-GIESTDGK	MUS	MUS
UNI LINEAR CRC100K 5 epochs	NORM-TCGA-ETWAIPMI	NORM	NORM
UNI LINEAR CRC100K 5 epochs	LYM-TCGA-IDFGPPWP	LYM	LYM
UNI LINEAR CRC100K 5 epochs	TUM-TCGA-LIFEDGNY	TUM	TUM
UNI LINEAR CRC100K 5 epochs	NORM-TCGA-TGVCTWEQ	NORM	NORM
UNI LINEAR CRC100K 5 epochs	MUC-TCGA-WQNVRQGV	MUC	MUC
UNI LINEAR CRC100K 5 epochs	MUC-TCGA-SPAMCPQF	MUC	MUC
UNI LINEAR CRC100K 5 epochs	NORM-TCGA-RAYFMEQS	NORM	NORM
UNI LINEAR CRC100K 5 epochs	LYM-TCGA-QWELEDEI	LYM	LYM
UNI LINEAR CRC100K 5 epochs	MUC-TCGA-SKFIQLKN	MUC	MUC
UNI LINEAR CRC100K 5 epochs	MUS-TCGA-YKIDGGHP	MUS	MUS
UNI LINEAR CRC100K 5 epochs	NORM-TCGA-TAMFRNDG	NORM	NORM
UNI LINEAR CRC100K 5 epochs	TUM-TCGA-GALLTCWV	TUM	TUM
UNI LINEAR CRC100K 5 epochs	LYM-TCGA-MDKEPPHR	LYM	LYM
UNI LINEAR CRC100K 5 epochs	DEB-TCGA-AHQCDGMY	DEB	LYM
UNI LINEAR CRC100K 5 epochs	DEB-TCGA-QPDEICMI	DEB	DEB
UNI LINEAR CRC100K 5 epochs	ADI-TCGA-EENSRDNW	ADI	ADI
UNI LINEAR CRC100K 5 epochs	TUM-TCGA-DRHQMTQA	TUM	TUM
UNI LINEAR CRC100K 5 epochs	LYM-TCGA-ATAYWAND	LYM	LYM
UNI LINEAR CRC100K 5 epochs	STR-TCGA-MGTNDRDG	STR	STR
UNI LINEAR CRC100K 5 epochs	DEB-TCGA-LVHEMHRE	DEB	DEB
UNI LINEAR CRC100K 5 epochs	DEB-TCGA-EVPNFEFY	DEB	DEB
UNI LINEAR CRC100K 5 epochs	NORM-TCGA-EDAVRLAI	NORM	NORM
UNI LINEAR CRC100K 5 epochs	NORM-TCGA-CLTVRFTD	NORM	NORM
UNI LINEAR CRC100K 5 epochs	TUM-TCGA-KECNIDCQ	TUM	TUM
UNI LINEAR CRC100K 5 epochs	NORM-TCGA-WQYDFWYT	NORM	NORM
UNI LINEAR CRC100K 5 epochs	STR-TCGA-HGDYLEWM	STR	STR
UNI LINEAR CRC100K 5 epochs	ADI-TCGA-FCDFWRDR	ADI	ADI
UNI LINEAR CRC100K 5 epochs	MUS-TCGA-DLLWKGMA	MUS	MUS
UNI LINEAR CRC100K 5 epochs	STR-TCGA-IAATGHRG	STR	STR
UNI LINEAR CRC100K 5 epochs	STR-TCGA-NLFWFRGN	STR	STR
UNI LINEAR CRC100K 5 epochs	LYM-TCGA-EMDVYITM	LYM	LYM
UNI LINEAR CRC100K 5 epochs	TUM-TCGA-QKDDSQGR	TUM	TUM
UNI LINEAR CRC100K 5 epochs	MUC-TCGA-LNNWHFAI	MUC	MUC
UNI LINEAR CRC100K 5 epochs	STR-TCGA-TGEDVDLH	STR	MUS
UNI LINEAR CRC100K 5 epochs	MUC-TCGA-KLGKLEQQ	MUC	MUC
UNI LINEAR CRC100K 5 epochs	MUS-TCGA-PENDCRDN	MUS	MUS
UNI LINEAR CRC100K 5 epochs	ADI-TCGA-KYCNRHDT	ADI	ADI
UNI LINEAR CRC100K 5 epochs	MUS-TCGA-MNCDQHID	MUS	MUS
UNI LINEAR CRC100K 5 epochs	TUM-TCGA-KAQSKADL	TUM	TUM
UNI LINEAR CRC100K 5 epochs	DEB-TCGA-DKYWVQIP	DEB	DEB
UNI LINEAR CRC100K 5 epochs	NORM-TCGA-SCMCVCQF	NORM	NORM
UNI LINEAR CRC100K 5 epochs	DEB-TCGA-DIAGYVIT	DEB	DEB
UNI LINEAR CRC100K 5 epochs	NORM-TCGA-CWFDHWAH	NORM	NORM
UNI LINEAR CRC100K 5 epochs	DEB-TCGA-RNNKNWPR	DEB	DEB
UNI LINEAR CRC100K 5 epochs	MUC-TCGA-MYQMLMYM	MUC	MUC
UNI LINEAR CRC100K 5 epochs	MUS-TCGA-FEAENIDF	MUS	MUS
UNI LINEAR CRC100K 5 epochs	MUC-TCGA-DYKMAHHQ	MUC	MUC
UNI LINEAR CRC100K 5 epochs	ADI-TCGA-VSNYDMDA	ADI	ADI
UNI LINEAR CRC100K 5 epochs	TUM-TCGA-INSPGKRH	TUM	TUM
UNI LINEAR CRC100K 5 epochs	MUS-TCGA-HRCRQTEG	MUS	MUS
UNI LINEAR CRC100K 5 epochs	MUS-TCGA-PQDFIPQA	MUS	MUS
UNI LINEAR CRC100K 5 epochs	NORM-TCGA-DADIFEYW	NORM	NORM
UNI LINEAR CRC100K 5 epochs	LYM-TCGA-FTVCYFDV	LYM	LYM
UNI LINEAR CRC100K 5 epochs	STR-TCGA-VEMARASN	STR	STR
UNI LINEAR CRC100K 5 epochs	ADI-TCGA-IVLMQINC	ADI	ADI
UNI LINEAR CRC100K 5 epochs	ADI-TCGA-MTLIDLYH	ADI	ADI
UNI LINEAR CRC100K 5 epochs	MUS-TCGA-SQYESKYW	MUS	MUS
UNI LINEAR CRC100K 5 epochs	STR-TCGA-SDQPACGN	STR	STR
UNI LINEAR CRC100K 5 epochs	STR-TCGA-CEPEPWAC	STR	STR
UNI LINEAR CRC100K 5 epochs	ADI-TCGA-QFVSMHDD	ADI	ADI
UNI Linear CRC100K 3 epochs	MUC-TCGA-PEYAITSD	MUC	MUC
UNI Linear CRC100K 3 epochs	TUM-TCGA-LVNMLFYV	TUM	TUM
UNI Linear CRC100K 3 epochs	STR-TCGA-IVHNTNCL	STR	STR
UNI Linear CRC100K 3 epochs	MUC-TCGA-VWLNSHTQ	MUC	MUC
UNI Linear CRC100K 3 epochs	MUS-TCGA-YSVTQPDY	MUS	MUS
UNI Linear CRC100K 3 epochs	MUC-TCGA-YIKYRQVC	MUC	MUC
UNI Linear CRC100K 3 epochs	STR-TCGA-VRTPAFWQ	STR	DEB
UNI Linear CRC100K 3 epochs	DEB-TCGA-LNWPSIHA	DEB	DEB
UNI Linear CRC100K 3 epochs	MUS-TCGA-HEGPDCFA	MUS	MUS
UNI Linear CRC100K 3 epochs	MUC-TCGA-KNMEHPAF	MUC	MUC
UNI Linear CRC100K 3 epochs	MUS-TCGA-YCPETTPA	MUS	MUS
UNI Linear CRC100K 3 epochs	NORM-TCGA-QCHQALAH	NORM	NORM
UNI Linear CRC100K 3 epochs	ADI-TCGA-DYYTMTTH	ADI	ADI
UNI Linear CRC100K 3 epochs	STR-TCGA-QEITMSWA	STR	STR
UNI Linear CRC100K 3 epochs	MUC-TCGA-CGQDVHNV	MUC	MUC
UNI Linear CRC100K 3 epochs	MUS-TCGA-EVEDPQEM	MUS	MUS
UNI Linear CRC100K 3 epochs	ADI-TCGA-PIHNWTNK	ADI	MUS
UNI Linear CRC100K 3 epochs	LYM-TCGA-KWWRKVQS	LYM	LYM
UNI Linear CRC100K 3 epochs	STR-TCGA-QRKEEQKW	STR	DEB
UNI Linear CRC100K 3 epochs	TUM-TCGA-ADFGWHNR	TUM	TUM
UNI Linear CRC100K 3 epochs	MUC-TCGA-YIFWVHWQ	MUC	MUC
UNI Linear CRC100K 3 epochs	LYM-TCGA-HSWRYMSK	LYM	LYM
UNI Linear CRC100K 3 epochs	LYM-TCGA-YYPSEAAI	LYM	LYM
UNI Linear CRC100K 3 epochs	DEB-TCGA-MFSPWIQC	DEB	DEB
UNI Linear CRC100K 3 epochs	LYM-TCGA-WRWWAISG	LYM	LYM
UNI Linear CRC100K 3 epochs	LYM-TCGA-TVMDGEPI	LYM	LYM
UNI Linear CRC100K 3 epochs	TUM-TCGA-GFCTKHTH	TUM	TUM
UNI Linear CRC100K 3 epochs	MUS-TCGA-AQQNDSTI	MUS	MUS
UNI Linear CRC100K 3 epochs	STR-TCGA-VCVKTRWE	STR	STR
UNI Linear CRC100K 3 epochs	NORM-TCGA-QRQLRKML	NORM	NORM
UNI Linear CRC100K 3 epochs	DEB-TCGA-CNWYHLAI	DEB	DEB
UNI Linear CRC100K 3 epochs	MUC-TCGA-VNRCQTRY	MUC	MUC
UNI Linear CRC100K 3 epochs	ADI-TCGA-ENWFAIST	ADI	ADI
UNI Linear CRC100K 3 epochs	NORM-TCGA-DRAFSRTS	NORM	NORM
UNI Linear CRC100K 3 epochs	LYM-TCGA-IVKLLIMT	LYM	LYM
UNI Linear CRC100K 3 epochs	ADI-TCGA-GVQDYAQM	ADI	ADI
UNI Linear CRC100K 3 epochs	TUM-TCGA-PHFDWGKA	TUM	TUM
UNI Linear CRC100K 3 epochs	TUM-TCGA-NHQGDFVF	TUM	TUM
UNI Linear CRC100K 3 epochs	LYM-TCGA-QSEGIAEW	LYM	LYM
UNI Linear CRC100K 3 epochs	MUC-TCGA-VWFFSQMA	MUC	MUC
UNI Linear CRC100K 3 epochs	DEB-TCGA-LETMAMAC	DEB	DEB
UNI Linear CRC100K 3 epochs	NORM-TCGA-INTLNRAV	NORM	NORM
UNI Linear CRC100K 3 epochs	DEB-TCGA-VFLRIKDV	DEB	DEB
UNI Linear CRC100K 3 epochs	STR-TCGA-KASWTLSA	STR	STR
UNI Linear CRC100K 3 epochs	DEB-TCGA-FRKRSLII	DEB	DEB
UNI Linear CRC100K 3 epochs	MUS-TCGA-IKDISFHT	MUS	STR
UNI Linear CRC100K 3 epochs	TUM-TCGA-CCNYVKSI	TUM	TUM
UNI Linear CRC100K 3 epochs	ADI-TCGA-LGDCMWDR	ADI	ADI
UNI Linear CRC100K 3 epochs	DEB-TCGA-REGTPCGK	DEB	DEB
UNI Linear CRC100K 3 epochs	ADI-TCGA-GGRCHTAW	ADI	ADI
UNI Linear CRC100K 3 epochs	STR-TCGA-MDMWQLAR	STR	STR
UNI Linear CRC100K 3 epochs	TUM-TCGA-ITYRCGPF	TUM	TUM
UNI Linear CRC100K 3 epochs	LYM-TCGA-RIMHTRYK	LYM	LYM
UNI Linear CRC100K 3 epochs	TUM-TCGA-RTPWIEIF	TUM	TUM
UNI Linear CRC100K 3 epochs	DEB-TCGA-EIIQLRRN	DEB	DEB
UNI Linear CRC100K 3 epochs	ADI-TCGA-TWHICYLF	ADI	MUS
UNI Linear CRC100K 3 epochs	NORM-TCGA-CKFPHLVW	NORM	NORM
UNI Linear CRC100K 3 epochs	ADI-TCGA-TVGKIAIF	ADI	ADI
UNI Linear CRC100K 3 epochs	LYM-TCGA-QYGNADVR	LYM	LYM
UNI Linear CRC100K 3 epochs	MUS-TCGA-GIESTDGK	MUS	MUS
UNI Linear CRC100K 3 epochs	NORM-TCGA-ETWAIPMI	NORM	NORM
UNI Linear CRC100K 3 epochs	LYM-TCGA-IDFGPPWP	LYM	LYM
UNI Linear CRC100K 3 epochs	TUM-TCGA-LIFEDGNY	TUM	TUM
UNI Linear CRC100K 3 epochs	NORM-TCGA-TGVCTWEQ	NORM	NORM
UNI Linear CRC100K 3 epochs	MUC-TCGA-WQNVRQGV	MUC	MUC
UNI Linear CRC100K 3 epochs	MUC-TCGA-SPAMCPQF	MUC	MUC
UNI Linear CRC100K 3 epochs	NORM-TCGA-RAYFMEQS	NORM	NORM
UNI Linear CRC100K 3 epochs	LYM-TCGA-QWELEDEI	LYM	LYM
UNI Linear CRC100K 3 epochs	MUC-TCGA-SKFIQLKN	MUC	MUC
UNI Linear CRC100K 3 epochs	MUS-TCGA-YKIDGGHP	MUS	MUS
UNI Linear CRC100K 3 epochs	NORM-TCGA-TAMFRNDG	NORM	NORM
UNI Linear CRC100K 3 epochs	TUM-TCGA-GALLTCWV	TUM	TUM
UNI Linear CRC100K 3 epochs	LYM-TCGA-MDKEPPHR	LYM	LYM
UNI Linear CRC100K 3 epochs	DEB-TCGA-AHQCDGMY	DEB	DEB
UNI Linear CRC100K 3 epochs	DEB-TCGA-QPDEICMI	DEB	DEB
UNI Linear CRC100K 3 epochs	ADI-TCGA-EENSRDNW	ADI	ADI
UNI Linear CRC100K 3 epochs	TUM-TCGA-DRHQMTQA	TUM	TUM
UNI Linear CRC100K 3 epochs	LYM-TCGA-ATAYWAND	LYM	LYM
UNI Linear CRC100K 3 epochs	STR-TCGA-MGTNDRDG	STR	STR
UNI Linear CRC100K 3 epochs	DEB-TCGA-LVHEMHRE	DEB	DEB
UNI Linear CRC100K 3 epochs	DEB-TCGA-EVPNFEFY	DEB	DEB
UNI Linear CRC100K 3 epochs	NORM-TCGA-EDAVRLAI	NORM	NORM
UNI Linear CRC100K 3 epochs	NORM-TCGA-CLTVRFTD	NORM	NORM
UNI Linear CRC100K 3 epochs	TUM-TCGA-KECNIDCQ	TUM	TUM
UNI Linear CRC100K 3 epochs	NORM-TCGA-WQYDFWYT	NORM	NORM
UNI Linear CRC100K 3 epochs	STR-TCGA-HGDYLEWM	STR	STR
UNI Linear CRC100K 3 epochs	ADI-TCGA-FCDFWRDR	ADI	ADI
UNI Linear CRC100K 3 epochs	MUS-TCGA-DLLWKGMA	MUS	MUS
UNI Linear CRC100K 3 epochs	STR-TCGA-IAATGHRG	STR	STR
UNI Linear CRC100K 3 epochs	STR-TCGA-NLFWFRGN	STR	STR
UNI Linear CRC100K 3 epochs	LYM-TCGA-EMDVYITM	LYM	LYM
UNI Linear CRC100K 3 epochs	TUM-TCGA-QKDDSQGR	TUM	TUM
UNI Linear CRC100K 3 epochs	MUC-TCGA-LNNWHFAI	MUC	MUC
UNI Linear CRC100K 3 epochs	STR-TCGA-TGEDVDLH	STR	MUS
UNI Linear CRC100K 3 epochs	MUC-TCGA-KLGKLEQQ	MUC	MUC
UNI Linear CRC100K 3 epochs	MUS-TCGA-PENDCRDN	MUS	MUS
UNI Linear CRC100K 3 epochs	ADI-TCGA-KYCNRHDT	ADI	ADI
UNI Linear CRC100K 3 epochs	MUS-TCGA-MNCDQHID	MUS	MUS
UNI Linear CRC100K 3 epochs	TUM-TCGA-KAQSKADL	TUM	TUM
UNI Linear CRC100K 3 epochs	DEB-TCGA-DKYWVQIP	DEB	DEB
UNI Linear CRC100K 3 epochs	NORM-TCGA-SCMCVCQF	NORM	NORM
UNI Linear CRC100K 3 epochs	DEB-TCGA-DIAGYVIT	DEB	DEB
UNI Linear CRC100K 3 epochs	NORM-TCGA-CWFDHWAH	NORM	NORM
UNI Linear CRC100K 3 epochs	DEB-TCGA-RNNKNWPR	DEB	DEB
UNI Linear CRC100K 3 epochs	MUC-TCGA-MYQMLMYM	MUC	MUC
UNI Linear CRC100K 3 epochs	MUS-TCGA-FEAENIDF	MUS	MUS
UNI Linear CRC100K 3 epochs	MUC-TCGA-DYKMAHHQ	MUC	MUC
UNI Linear CRC100K 3 epochs	ADI-TCGA-VSNYDMDA	ADI	ADI
UNI Linear CRC100K 3 epochs	TUM-TCGA-INSPGKRH	TUM	TUM
UNI Linear CRC100K 3 epochs	MUS-TCGA-HRCRQTEG	MUS	MUS
UNI Linear CRC100K 3 epochs	MUS-TCGA-PQDFIPQA	MUS	MUS
UNI Linear CRC100K 3 epochs	NORM-TCGA-DADIFEYW	NORM	NORM
UNI Linear CRC100K 3 epochs	LYM-TCGA-FTVCYFDV	LYM	LYM
UNI Linear CRC100K 3 epochs	STR-TCGA-VEMARASN	STR	STR
UNI Linear CRC100K 3 epochs	ADI-TCGA-IVLMQINC	ADI	ADI
UNI Linear CRC100K 3 epochs	ADI-TCGA-MTLIDLYH	ADI	ADI
UNI Linear CRC100K 3 epochs	MUS-TCGA-SQYESKYW	MUS	MUS
UNI Linear CRC100K 3 epochs	STR-TCGA-SDQPACGN	STR	STR
UNI Linear CRC100K 3 epochs	STR-TCGA-CEPEPWAC	STR	STR
UNI Linear CRC100K 3 epochs	ADI-TCGA-QFVSMHDD	ADI	ADI
UNI LINEAR CRC100K 1 epoch	MUC-TCGA-PEYAITSD	MUC	MUC
UNI LINEAR CRC100K 1 epoch	TUM-TCGA-LVNMLFYV	TUM	TUM
UNI LINEAR CRC100K 1 epoch	STR-TCGA-IVHNTNCL	STR	STR
UNI LINEAR CRC100K 1 epoch	MUC-TCGA-VWLNSHTQ	MUC	MUC
UNI LINEAR CRC100K 1 epoch	MUS-TCGA-YSVTQPDY	MUS	MUS
UNI LINEAR CRC100K 1 epoch	MUC-TCGA-YIKYRQVC	MUC	MUC
UNI LINEAR CRC100K 1 epoch	STR-TCGA-VRTPAFWQ	STR	STR
UNI LINEAR CRC100K 1 epoch	DEB-TCGA-LNWPSIHA	DEB	DEB
UNI LINEAR CRC100K 1 epoch	MUS-TCGA-HEGPDCFA	MUS	MUS
UNI LINEAR CRC100K 1 epoch	MUC-TCGA-KNMEHPAF	MUC	MUC
UNI LINEAR CRC100K 1 epoch	MUS-TCGA-YCPETTPA	MUS	MUS
UNI LINEAR CRC100K 1 epoch	NORM-TCGA-QCHQALAH	NORM	NORM
UNI LINEAR CRC100K 1 epoch	ADI-TCGA-DYYTMTTH	ADI	ADI
UNI LINEAR CRC100K 1 epoch	STR-TCGA-QEITMSWA	STR	STR
UNI LINEAR CRC100K 1 epoch	MUC-TCGA-CGQDVHNV	MUC	MUC
UNI LINEAR CRC100K 1 epoch	MUS-TCGA-EVEDPQEM	MUS	MUS
UNI LINEAR CRC100K 1 epoch	ADI-TCGA-PIHNWTNK	ADI	MUS
UNI LINEAR CRC100K 1 epoch	LYM-TCGA-KWWRKVQS	LYM	LYM
UNI LINEAR CRC100K 1 epoch	STR-TCGA-QRKEEQKW	STR	DEB
UNI LINEAR CRC100K 1 epoch	TUM-TCGA-ADFGWHNR	TUM	TUM
UNI LINEAR CRC100K 1 epoch	MUC-TCGA-YIFWVHWQ	MUC	MUC
UNI LINEAR CRC100K 1 epoch	LYM-TCGA-HSWRYMSK	LYM	LYM
UNI LINEAR CRC100K 1 epoch	LYM-TCGA-YYPSEAAI	LYM	LYM
UNI LINEAR CRC100K 1 epoch	DEB-TCGA-MFSPWIQC	DEB	DEB
UNI LINEAR CRC100K 1 epoch	LYM-TCGA-WRWWAISG	LYM	LYM
UNI LINEAR CRC100K 1 epoch	LYM-TCGA-TVMDGEPI	LYM	LYM
UNI LINEAR CRC100K 1 epoch	TUM-TCGA-GFCTKHTH	TUM	TUM
UNI LINEAR CRC100K 1 epoch	MUS-TCGA-AQQNDSTI	MUS	MUS
UNI LINEAR CRC100K 1 epoch	STR-TCGA-VCVKTRWE	STR	STR
UNI LINEAR CRC100K 1 epoch	NORM-TCGA-QRQLRKML	NORM	NORM
UNI LINEAR CRC100K 1 epoch	DEB-TCGA-CNWYHLAI	DEB	DEB
UNI LINEAR CRC100K 1 epoch	MUC-TCGA-VNRCQTRY	MUC	MUC
UNI LINEAR CRC100K 1 epoch	ADI-TCGA-ENWFAIST	ADI	ADI
UNI LINEAR CRC100K 1 epoch	NORM-TCGA-DRAFSRTS	NORM	NORM
UNI LINEAR CRC100K 1 epoch	LYM-TCGA-IVKLLIMT	LYM	LYM
UNI LINEAR CRC100K 1 epoch	ADI-TCGA-GVQDYAQM	ADI	ADI
UNI LINEAR CRC100K 1 epoch	TUM-TCGA-PHFDWGKA	TUM	TUM
UNI LINEAR CRC100K 1 epoch	TUM-TCGA-NHQGDFVF	TUM	TUM
UNI LINEAR CRC100K 1 epoch	LYM-TCGA-QSEGIAEW	LYM	LYM
UNI LINEAR CRC100K 1 epoch	MUC-TCGA-VWFFSQMA	MUC	MUC
UNI LINEAR CRC100K 1 epoch	DEB-TCGA-LETMAMAC	DEB	DEB
UNI LINEAR CRC100K 1 epoch	NORM-TCGA-INTLNRAV	NORM	NORM
UNI LINEAR CRC100K 1 epoch	DEB-TCGA-VFLRIKDV	DEB	DEB
UNI LINEAR CRC100K 1 epoch	STR-TCGA-KASWTLSA	STR	STR
UNI LINEAR CRC100K 1 epoch	DEB-TCGA-FRKRSLII	DEB	DEB
UNI LINEAR CRC100K 1 epoch	MUS-TCGA-IKDISFHT	MUS	STR
UNI LINEAR CRC100K 1 epoch	TUM-TCGA-CCNYVKSI	TUM	TUM
UNI LINEAR CRC100K 1 epoch	ADI-TCGA-LGDCMWDR	ADI	ADI
UNI LINEAR CRC100K 1 epoch	DEB-TCGA-REGTPCGK	DEB	DEB
UNI LINEAR CRC100K 1 epoch	ADI-TCGA-GGRCHTAW	ADI	ADI
UNI LINEAR CRC100K 1 epoch	STR-TCGA-MDMWQLAR	STR	STR
UNI LINEAR CRC100K 1 epoch	TUM-TCGA-ITYRCGPF	TUM	TUM
UNI LINEAR CRC100K 1 epoch	LYM-TCGA-RIMHTRYK	LYM	LYM
UNI LINEAR CRC100K 1 epoch	TUM-TCGA-RTPWIEIF	TUM	TUM
UNI LINEAR CRC100K 1 epoch	DEB-TCGA-EIIQLRRN	DEB	DEB
UNI LINEAR CRC100K 1 epoch	ADI-TCGA-TWHICYLF	ADI	ADI
UNI LINEAR CRC100K 1 epoch	NORM-TCGA-CKFPHLVW	NORM	NORM
UNI LINEAR CRC100K 1 epoch	ADI-TCGA-TVGKIAIF	ADI	ADI
UNI LINEAR CRC100K 1 epoch	LYM-TCGA-QYGNADVR	LYM	LYM
UNI LINEAR CRC100K 1 epoch	MUS-TCGA-GIESTDGK	MUS	MUS
UNI LINEAR CRC100K 1 epoch	NORM-TCGA-ETWAIPMI	NORM	NORM
UNI LINEAR CRC100K 1 epoch	LYM-TCGA-IDFGPPWP	LYM	LYM
UNI LINEAR CRC100K 1 epoch	TUM-TCGA-LIFEDGNY	TUM	TUM
UNI LINEAR CRC100K 1 epoch	NORM-TCGA-TGVCTWEQ	NORM	NORM
UNI LINEAR CRC100K 1 epoch	MUC-TCGA-WQNVRQGV	MUC	MUC
UNI LINEAR CRC100K 1 epoch	MUC-TCGA-SPAMCPQF	MUC	MUC
UNI LINEAR CRC100K 1 epoch	NORM-TCGA-RAYFMEQS	NORM	NORM
UNI LINEAR CRC100K 1 epoch	LYM-TCGA-QWELEDEI	LYM	LYM
UNI LINEAR CRC100K 1 epoch	MUC-TCGA-SKFIQLKN	MUC	MUC
UNI LINEAR CRC100K 1 epoch	MUS-TCGA-YKIDGGHP	MUS	MUS
UNI LINEAR CRC100K 1 epoch	NORM-TCGA-TAMFRNDG	NORM	NORM
UNI LINEAR CRC100K 1 epoch	TUM-TCGA-GALLTCWV	TUM	TUM
UNI LINEAR CRC100K 1 epoch	LYM-TCGA-MDKEPPHR	LYM	LYM
UNI LINEAR CRC100K 1 epoch	DEB-TCGA-AHQCDGMY	DEB	DEB
UNI LINEAR CRC100K 1 epoch	DEB-TCGA-QPDEICMI	DEB	DEB
UNI LINEAR CRC100K 1 epoch	ADI-TCGA-EENSRDNW	ADI	ADI
UNI LINEAR CRC100K 1 epoch	TUM-TCGA-DRHQMTQA	TUM	TUM
UNI LINEAR CRC100K 1 epoch	LYM-TCGA-ATAYWAND	LYM	LYM
UNI LINEAR CRC100K 1 epoch	STR-TCGA-MGTNDRDG	STR	STR
UNI LINEAR CRC100K 1 epoch	DEB-TCGA-LVHEMHRE	DEB	DEB
UNI LINEAR CRC100K 1 epoch	DEB-TCGA-EVPNFEFY	DEB	DEB
UNI LINEAR CRC100K 1 epoch	NORM-TCGA-EDAVRLAI	NORM	NORM
UNI LINEAR CRC100K 1 epoch	NORM-TCGA-CLTVRFTD	NORM	NORM
UNI LINEAR CRC100K 1 epoch	TUM-TCGA-KECNIDCQ	TUM	TUM
UNI LINEAR CRC100K 1 epoch	NORM-TCGA-WQYDFWYT	NORM	NORM
UNI LINEAR CRC100K 1 epoch	STR-TCGA-HGDYLEWM	STR	STR
UNI LINEAR CRC100K 1 epoch	ADI-TCGA-FCDFWRDR	ADI	ADI
UNI LINEAR CRC100K 1 epoch	MUS-TCGA-DLLWKGMA	MUS	MUS
UNI LINEAR CRC100K 1 epoch	STR-TCGA-IAATGHRG	STR	STR
UNI LINEAR CRC100K 1 epoch	STR-TCGA-NLFWFRGN	STR	STR
UNI LINEAR CRC100K 1 epoch	LYM-TCGA-EMDVYITM	LYM	LYM
UNI LINEAR CRC100K 1 epoch	TUM-TCGA-QKDDSQGR	TUM	TUM
UNI LINEAR CRC100K 1 epoch	MUC-TCGA-LNNWHFAI	MUC	MUC
UNI LINEAR CRC100K 1 epoch	STR-TCGA-TGEDVDLH	STR	MUS
UNI LINEAR CRC100K 1 epoch	MUC-TCGA-KLGKLEQQ	MUC	MUC
UNI LINEAR CRC100K 1 epoch	MUS-TCGA-PENDCRDN	MUS	MUS
UNI LINEAR CRC100K 1 epoch	ADI-TCGA-KYCNRHDT	ADI	ADI
UNI LINEAR CRC100K 1 epoch	MUS-TCGA-MNCDQHID	MUS	MUS
UNI LINEAR CRC100K 1 epoch	TUM-TCGA-KAQSKADL	TUM	TUM
UNI LINEAR CRC100K 1 epoch	DEB-TCGA-DKYWVQIP	DEB	DEB
UNI LINEAR CRC100K 1 epoch	NORM-TCGA-SCMCVCQF	NORM	NORM
UNI LINEAR CRC100K 1 epoch	DEB-TCGA-DIAGYVIT	DEB	DEB
UNI LINEAR CRC100K 1 epoch	NORM-TCGA-CWFDHWAH	NORM	NORM
UNI LINEAR CRC100K 1 epoch	DEB-TCGA-RNNKNWPR	DEB	DEB
UNI LINEAR CRC100K 1 epoch	MUC-TCGA-MYQMLMYM	MUC	MUC
UNI LINEAR CRC100K 1 epoch	MUS-TCGA-FEAENIDF	MUS	MUS
UNI LINEAR CRC100K 1 epoch	MUC-TCGA-DYKMAHHQ	MUC	MUC
UNI LINEAR CRC100K 1 epoch	ADI-TCGA-VSNYDMDA	ADI	ADI
UNI LINEAR CRC100K 1 epoch	TUM-TCGA-INSPGKRH	TUM	TUM
UNI LINEAR CRC100K 1 epoch	MUS-TCGA-HRCRQTEG	MUS	MUS
UNI LINEAR CRC100K 1 epoch	MUS-TCGA-PQDFIPQA	MUS	MUS
UNI LINEAR CRC100K 1 epoch	NORM-TCGA-DADIFEYW	NORM	NORM
UNI LINEAR CRC100K 1 epoch	LYM-TCGA-FTVCYFDV	LYM	LYM
UNI LINEAR CRC100K 1 epoch	STR-TCGA-VEMARASN	STR	STR
UNI LINEAR CRC100K 1 epoch	ADI-TCGA-IVLMQINC	ADI	ADI
UNI LINEAR CRC100K 1 epoch	ADI-TCGA-MTLIDLYH	ADI	ADI
UNI LINEAR CRC100K 1 epoch	MUS-TCGA-SQYESKYW	MUS	MUS
UNI LINEAR CRC100K 1 epoch	STR-TCGA-SDQPACGN	STR	STR
UNI LINEAR CRC100K 1 epoch	STR-TCGA-CEPEPWAC	STR	STR
UNI LINEAR CRC100K 1 epoch	ADI-TCGA-QFVSMHDD	ADI	ADI
UNI LINEAR CRC 100K 10 epochs	MUC-TCGA-PEYAITSD	MUC	MUC
UNI LINEAR CRC 100K 10 epochs	TUM-TCGA-LVNMLFYV	TUM	TUM
UNI LINEAR CRC 100K 10 epochs	STR-TCGA-IVHNTNCL	STR	STR
UNI LINEAR CRC 100K 10 epochs	MUC-TCGA-VWLNSHTQ	MUC	MUC
UNI LINEAR CRC 100K 10 epochs	MUS-TCGA-YSVTQPDY	MUS	MUS
UNI LINEAR CRC 100K 10 epochs	MUC-TCGA-YIKYRQVC	MUC	MUC
UNI LINEAR CRC 100K 10 epochs	STR-TCGA-VRTPAFWQ	STR	DEB
UNI LINEAR CRC 100K 10 epochs	DEB-TCGA-LNWPSIHA	DEB	DEB
UNI LINEAR CRC 100K 10 epochs	MUS-TCGA-HEGPDCFA	MUS	MUS
UNI LINEAR CRC 100K 10 epochs	MUC-TCGA-KNMEHPAF	MUC	MUC
UNI LINEAR CRC 100K 10 epochs	MUS-TCGA-YCPETTPA	MUS	MUS
UNI LINEAR CRC 100K 10 epochs	NORM-TCGA-QCHQALAH	NORM	NORM
UNI LINEAR CRC 100K 10 epochs	ADI-TCGA-DYYTMTTH	ADI	ADI
UNI LINEAR CRC 100K 10 epochs	STR-TCGA-QEITMSWA	STR	STR
UNI LINEAR CRC 100K 10 epochs	MUC-TCGA-CGQDVHNV	MUC	MUC
UNI LINEAR CRC 100K 10 epochs	MUS-TCGA-EVEDPQEM	MUS	MUS
UNI LINEAR CRC 100K 10 epochs	ADI-TCGA-PIHNWTNK	ADI	MUS
UNI LINEAR CRC 100K 10 epochs	LYM-TCGA-KWWRKVQS	LYM	LYM
UNI LINEAR CRC 100K 10 epochs	STR-TCGA-QRKEEQKW	STR	DEB
UNI LINEAR CRC 100K 10 epochs	TUM-TCGA-ADFGWHNR	TUM	TUM
UNI LINEAR CRC 100K 10 epochs	MUC-TCGA-YIFWVHWQ	MUC	MUC
UNI LINEAR CRC 100K 10 epochs	LYM-TCGA-HSWRYMSK	LYM	LYM
UNI LINEAR CRC 100K 10 epochs	LYM-TCGA-YYPSEAAI	LYM	LYM
UNI LINEAR CRC 100K 10 epochs	DEB-TCGA-MFSPWIQC	DEB	DEB
UNI LINEAR CRC 100K 10 epochs	LYM-TCGA-WRWWAISG	LYM	LYM
UNI LINEAR CRC 100K 10 epochs	LYM-TCGA-TVMDGEPI	LYM	LYM
UNI LINEAR CRC 100K 10 epochs	TUM-TCGA-GFCTKHTH	TUM	TUM
UNI LINEAR CRC 100K 10 epochs	MUS-TCGA-AQQNDSTI	MUS	MUS
UNI LINEAR CRC 100K 10 epochs	STR-TCGA-VCVKTRWE	STR	STR
UNI LINEAR CRC 100K 10 epochs	NORM-TCGA-QRQLRKML	NORM	NORM
UNI LINEAR CRC 100K 10 epochs	DEB-TCGA-CNWYHLAI	DEB	DEB
UNI LINEAR CRC 100K 10 epochs	MUC-TCGA-VNRCQTRY	MUC	MUC
UNI LINEAR CRC 100K 10 epochs	ADI-TCGA-ENWFAIST	ADI	ADI
UNI LINEAR CRC 100K 10 epochs	NORM-TCGA-DRAFSRTS	NORM	NORM
UNI LINEAR CRC 100K 10 epochs	LYM-TCGA-IVKLLIMT	LYM	LYM
UNI LINEAR CRC 100K 10 epochs	ADI-TCGA-GVQDYAQM	ADI	ADI
UNI LINEAR CRC 100K 10 epochs	TUM-TCGA-PHFDWGKA	TUM	TUM
UNI LINEAR CRC 100K 10 epochs	TUM-TCGA-NHQGDFVF	TUM	TUM
UNI LINEAR CRC 100K 10 epochs	LYM-TCGA-QSEGIAEW	LYM	LYM
UNI LINEAR CRC 100K 10 epochs	MUC-TCGA-VWFFSQMA	MUC	MUC
UNI LINEAR CRC 100K 10 epochs	DEB-TCGA-LETMAMAC	DEB	DEB
UNI LINEAR CRC 100K 10 epochs	NORM-TCGA-INTLNRAV	NORM	NORM
UNI LINEAR CRC 100K 10 epochs	DEB-TCGA-VFLRIKDV	DEB	DEB
UNI LINEAR CRC 100K 10 epochs	STR-TCGA-KASWTLSA	STR	STR
UNI LINEAR CRC 100K 10 epochs	DEB-TCGA-FRKRSLII	DEB	DEB
UNI LINEAR CRC 100K 10 epochs	MUS-TCGA-IKDISFHT	MUS	STR
UNI LINEAR CRC 100K 10 epochs	TUM-TCGA-CCNYVKSI	TUM	TUM
UNI LINEAR CRC 100K 10 epochs	ADI-TCGA-LGDCMWDR	ADI	ADI
UNI LINEAR CRC 100K 10 epochs	DEB-TCGA-REGTPCGK	DEB	DEB
UNI LINEAR CRC 100K 10 epochs	ADI-TCGA-GGRCHTAW	ADI	ADI
UNI LINEAR CRC 100K 10 epochs	STR-TCGA-MDMWQLAR	STR	STR
UNI LINEAR CRC 100K 10 epochs	TUM-TCGA-ITYRCGPF	TUM	TUM
UNI LINEAR CRC 100K 10 epochs	LYM-TCGA-RIMHTRYK	LYM	LYM
UNI LINEAR CRC 100K 10 epochs	TUM-TCGA-RTPWIEIF	TUM	TUM
UNI LINEAR CRC 100K 10 epochs	DEB-TCGA-EIIQLRRN	DEB	DEB
UNI LINEAR CRC 100K 10 epochs	ADI-TCGA-TWHICYLF	ADI	ADI
UNI LINEAR CRC 100K 10 epochs	NORM-TCGA-CKFPHLVW	NORM	NORM
UNI LINEAR CRC 100K 10 epochs	ADI-TCGA-TVGKIAIF	ADI	ADI
UNI LINEAR CRC 100K 10 epochs	LYM-TCGA-QYGNADVR	LYM	LYM
UNI LINEAR CRC 100K 10 epochs	MUS-TCGA-GIESTDGK	MUS	MUS
UNI LINEAR CRC 100K 10 epochs	NORM-TCGA-ETWAIPMI	NORM	NORM
UNI LINEAR CRC 100K 10 epochs	LYM-TCGA-IDFGPPWP	LYM	LYM
UNI LINEAR CRC 100K 10 epochs	TUM-TCGA-LIFEDGNY	TUM	TUM
UNI LINEAR CRC 100K 10 epochs	NORM-TCGA-TGVCTWEQ	NORM	NORM
UNI LINEAR CRC 100K 10 epochs	MUC-TCGA-WQNVRQGV	MUC	MUC
UNI LINEAR CRC 100K 10 epochs	MUC-TCGA-SPAMCPQF	MUC	MUC
UNI LINEAR CRC 100K 10 epochs	NORM-TCGA-RAYFMEQS	NORM	NORM
UNI LINEAR CRC 100K 10 epochs	LYM-TCGA-QWELEDEI	LYM	LYM
UNI LINEAR CRC 100K 10 epochs	MUC-TCGA-SKFIQLKN	MUC	MUC
UNI LINEAR CRC 100K 10 epochs	MUS-TCGA-YKIDGGHP	MUS	MUS
UNI LINEAR CRC 100K 10 epochs	NORM-TCGA-TAMFRNDG	NORM	NORM
UNI LINEAR CRC 100K 10 epochs	TUM-TCGA-GALLTCWV	TUM	TUM
UNI LINEAR CRC 100K 10 epochs	LYM-TCGA-MDKEPPHR	LYM	LYM
UNI LINEAR CRC 100K 10 epochs	DEB-TCGA-AHQCDGMY	DEB	DEB
UNI LINEAR CRC 100K 10 epochs	DEB-TCGA-QPDEICMI	DEB	DEB
UNI LINEAR CRC 100K 10 epochs	ADI-TCGA-EENSRDNW	ADI	ADI
UNI LINEAR CRC 100K 10 epochs	TUM-TCGA-DRHQMTQA	TUM	TUM
UNI LINEAR CRC 100K 10 epochs	LYM-TCGA-ATAYWAND	LYM	LYM
UNI LINEAR CRC 100K 10 epochs	STR-TCGA-MGTNDRDG	STR	STR
UNI LINEAR CRC 100K 10 epochs	DEB-TCGA-LVHEMHRE	DEB	DEB
UNI LINEAR CRC 100K 10 epochs	DEB-TCGA-EVPNFEFY	DEB	DEB
UNI LINEAR CRC 100K 10 epochs	NORM-TCGA-EDAVRLAI	NORM	NORM
UNI LINEAR CRC 100K 10 epochs	NORM-TCGA-CLTVRFTD	NORM	NORM
UNI LINEAR CRC 100K 10 epochs	TUM-TCGA-KECNIDCQ	TUM	TUM
UNI LINEAR CRC 100K 10 epochs	NORM-TCGA-WQYDFWYT	NORM	NORM
UNI LINEAR CRC 100K 10 epochs	STR-TCGA-HGDYLEWM	STR	STR
UNI LINEAR CRC 100K 10 epochs	ADI-TCGA-FCDFWRDR	ADI	ADI
UNI LINEAR CRC 100K 10 epochs	MUS-TCGA-DLLWKGMA	MUS	MUS
UNI LINEAR CRC 100K 10 epochs	STR-TCGA-IAATGHRG	STR	STR
UNI LINEAR CRC 100K 10 epochs	STR-TCGA-NLFWFRGN	STR	STR
UNI LINEAR CRC 100K 10 epochs	LYM-TCGA-EMDVYITM	LYM	LYM
UNI LINEAR CRC 100K 10 epochs	TUM-TCGA-QKDDSQGR	TUM	TUM
UNI LINEAR CRC 100K 10 epochs	MUC-TCGA-LNNWHFAI	MUC	MUC
UNI LINEAR CRC 100K 10 epochs	STR-TCGA-TGEDVDLH	STR	MUS
UNI LINEAR CRC 100K 10 epochs	MUC-TCGA-KLGKLEQQ	MUC	MUC
UNI LINEAR CRC 100K 10 epochs	MUS-TCGA-PENDCRDN	MUS	MUS
UNI LINEAR CRC 100K 10 epochs	ADI-TCGA-KYCNRHDT	ADI	ADI
UNI LINEAR CRC 100K 10 epochs	MUS-TCGA-MNCDQHID	MUS	MUS
UNI LINEAR CRC 100K 10 epochs	TUM-TCGA-KAQSKADL	TUM	TUM
UNI LINEAR CRC 100K 10 epochs	DEB-TCGA-DKYWVQIP	DEB	DEB
UNI LINEAR CRC 100K 10 epochs	NORM-TCGA-SCMCVCQF	NORM	NORM
UNI LINEAR CRC 100K 10 epochs	DEB-TCGA-DIAGYVIT	DEB	DEB
UNI LINEAR CRC 100K 10 epochs	NORM-TCGA-CWFDHWAH	NORM	NORM
UNI LINEAR CRC 100K 10 epochs	DEB-TCGA-RNNKNWPR	DEB	DEB
UNI LINEAR CRC 100K 10 epochs	MUC-TCGA-MYQMLMYM	MUC	MUC
UNI LINEAR CRC 100K 10 epochs	MUS-TCGA-FEAENIDF	MUS	MUS
UNI LINEAR CRC 100K 10 epochs	MUC-TCGA-DYKMAHHQ	MUC	MUC
UNI LINEAR CRC 100K 10 epochs	ADI-TCGA-VSNYDMDA	ADI	ADI
UNI LINEAR CRC 100K 10 epochs	TUM-TCGA-INSPGKRH	TUM	TUM
UNI LINEAR CRC 100K 10 epochs	MUS-TCGA-HRCRQTEG	MUS	MUS
UNI LINEAR CRC 100K 10 epochs	MUS-TCGA-PQDFIPQA	MUS	MUS
UNI LINEAR CRC 100K 10 epochs	NORM-TCGA-DADIFEYW	NORM	NORM
UNI LINEAR CRC 100K 10 epochs	LYM-TCGA-FTVCYFDV	LYM	LYM
UNI LINEAR CRC 100K 10 epochs	STR-TCGA-VEMARASN	STR	STR
UNI LINEAR CRC 100K 10 epochs	ADI-TCGA-IVLMQINC	ADI	ADI
UNI LINEAR CRC 100K 10 epochs	ADI-TCGA-MTLIDLYH	ADI	ADI
UNI LINEAR CRC 100K 10 epochs	MUS-TCGA-SQYESKYW	MUS	MUS
UNI LINEAR CRC 100K 10 epochs	STR-TCGA-SDQPACGN	STR	STR
UNI LINEAR CRC 100K 10 epochs	STR-TCGA-CEPEPWAC	STR	STR
UNI LINEAR CRC 100K 10 epochs	ADI-TCGA-QFVSMHDD	ADI	ADI
Phikon KNN CRC 100K	TUM-TCGA-KECNIDCQ	TUM	TUM
Phikon KNN CRC 100K	MUC-TCGA-YIKYRQVC	MUC	MUC
Phikon KNN CRC 100K	DEB-TCGA-CNWYHLAI	DEB	DEB
Phikon KNN CRC 100K	ADI-TCGA-PIHNWTNK	ADI	ADI
Phikon KNN CRC 100K	NORM-TCGA-TAMFRNDG	NORM	NORM
Phikon KNN CRC 100K	TUM-TCGA-LVNMLFYV	TUM	TUM
Phikon KNN CRC 100K	STR-TCGA-HGDYLEWM	STR	STR
Phikon KNN CRC 100K	DEB-TCGA-AHQCDGMY	DEB	LYM
Phikon KNN CRC 100K	DEB-TCGA-REGTPCGK	DEB	DEB
Phikon KNN CRC 100K	LYM-TCGA-QWELEDEI	LYM	LYM
Phikon KNN CRC 100K	ADI-TCGA-IVLMQINC	ADI	ADI
Phikon KNN CRC 100K	MUS-TCGA-DLLWKGMA	MUS	MUS
Phikon KNN CRC 100K	MUC-TCGA-YIFWVHWQ	MUC	MUC
Phikon KNN CRC 100K	LYM-TCGA-TVMDGEPI	LYM	LYM
Phikon KNN CRC 100K	TUM-TCGA-ITYRCGPF	TUM	TUM
Phikon KNN CRC 100K	LYM-TCGA-MDKEPPHR	LYM	LYM
Phikon KNN CRC 100K	MUC-TCGA-VNRCQTRY	MUC	MUC
Phikon KNN CRC 100K	NORM-TCGA-CKFPHLVW	NORM	NORM
Phikon KNN CRC 100K	TUM-TCGA-GALLTCWV	TUM	TUM
Phikon KNN CRC 100K	ADI-TCGA-TVGKIAIF	ADI	ADI
Phikon KNN CRC 100K	DEB-TCGA-DKYWVQIP	DEB	DEB
Phikon KNN CRC 100K	MUS-TCGA-YKIDGGHP	MUS	MUS
Phikon KNN CRC 100K	ADI-TCGA-ENWFAIST	ADI	ADI
Phikon KNN CRC 100K	NORM-TCGA-ETWAIPMI	NORM	NORM
Phikon KNN CRC 100K	MUS-TCGA-SQYESKYW	MUS	MUS
Phikon KNN CRC 100K	MUS-TCGA-PENDCRDN	MUS	MUS
Phikon KNN CRC 100K	LYM-TCGA-IVKLLIMT	LYM	LYM
Phikon KNN CRC 100K	ADI-TCGA-EENSRDNW	ADI	ADI
Phikon KNN CRC 100K	MUC-TCGA-VWLNSHTQ	MUC	MUC
Phikon KNN CRC 100K	LYM-TCGA-FTVCYFDV	LYM	LYM
Phikon KNN CRC 100K	STR-TCGA-VCVKTRWE	STR	MUS
Phikon KNN CRC 100K	LYM-TCGA-ATAYWAND	LYM	LYM
Phikon KNN CRC 100K	DEB-TCGA-DIAGYVIT	DEB	DEB
Phikon KNN CRC 100K	ADI-TCGA-VSNYDMDA	ADI	ADI
Phikon KNN CRC 100K	LYM-TCGA-QSEGIAEW	LYM	LYM
Phikon KNN CRC 100K	ADI-TCGA-LGDCMWDR	ADI	ADI
Phikon KNN CRC 100K	DEB-TCGA-FRKRSLII	DEB	DEB
Phikon KNN CRC 100K	DEB-TCGA-LETMAMAC	DEB	DEB
Phikon KNN CRC 100K	STR-TCGA-MGTNDRDG	STR	STR
Phikon KNN CRC 100K	DEB-TCGA-MFSPWIQC	DEB	DEB
Phikon KNN CRC 100K	TUM-TCGA-CCNYVKSI	TUM	TUM
Phikon KNN CRC 100K	MUC-TCGA-MYQMLMYM	MUC	MUC
Phikon KNN CRC 100K	STR-TCGA-VRTPAFWQ	STR	STR
Phikon KNN CRC 100K	MUS-TCGA-FEAENIDF	MUS	MUS
Phikon KNN CRC 100K	DEB-TCGA-EIIQLRRN	DEB	DEB
Phikon KNN CRC 100K	NORM-TCGA-EDAVRLAI	NORM	NORM
Phikon KNN CRC 100K	TUM-TCGA-DRHQMTQA	TUM	TUM
Phikon KNN CRC 100K	MUS-TCGA-AQQNDSTI	MUS	MUS
Phikon KNN CRC 100K	ADI-TCGA-TWHICYLF	ADI	ADI
Phikon KNN CRC 100K	DEB-TCGA-LVHEMHRE	DEB	DEB
Phikon KNN CRC 100K	NORM-TCGA-QCHQALAH	NORM	NORM
Phikon KNN CRC 100K	TUM-TCGA-ADFGWHNR	TUM	TUM
Phikon KNN CRC 100K	LYM-TCGA-HSWRYMSK	LYM	LYM
Phikon KNN CRC 100K	NORM-TCGA-WQYDFWYT	NORM	NORM
Phikon KNN CRC 100K	NORM-TCGA-TGVCTWEQ	NORM	NORM
Phikon KNN CRC 100K	STR-TCGA-NLFWFRGN	STR	STR
Phikon KNN CRC 100K	ADI-TCGA-QFVSMHDD	ADI	ADI
Phikon KNN CRC 100K	STR-TCGA-QEITMSWA	STR	STR
Phikon KNN CRC 100K	LYM-TCGA-KWWRKVQS	LYM	LYM
Phikon KNN CRC 100K	LYM-TCGA-EMDVYITM	LYM	LYM
Phikon KNN CRC 100K	NORM-TCGA-RAYFMEQS	NORM	NORM
Phikon KNN CRC 100K	ADI-TCGA-DYYTMTTH	ADI	ADI
Phikon KNN CRC 100K	TUM-TCGA-NHQGDFVF	TUM	TUM
Phikon KNN CRC 100K	STR-TCGA-KASWTLSA	STR	STR
Phikon KNN CRC 100K	MUC-TCGA-DYKMAHHQ	MUC	MUC
Phikon KNN CRC 100K	MUC-TCGA-PEYAITSD	MUC	MUC
Phikon KNN CRC 100K	STR-TCGA-TGEDVDLH	STR	MUS
Phikon KNN CRC 100K	STR-TCGA-IVHNTNCL	STR	STR
Phikon KNN CRC 100K	ADI-TCGA-GVQDYAQM	ADI	ADI
Phikon KNN CRC 100K	NORM-TCGA-DRAFSRTS	NORM	NORM
Phikon KNN CRC 100K	LYM-TCGA-QYGNADVR	LYM	LYM
Phikon KNN CRC 100K	MUS-TCGA-GIESTDGK	MUS	MUS
Phikon KNN CRC 100K	ADI-TCGA-GGRCHTAW	ADI	ADI
Phikon KNN CRC 100K	MUS-TCGA-HRCRQTEG	MUS	MUS
Phikon KNN CRC 100K	LYM-TCGA-IDFGPPWP	LYM	LYM
Phikon KNN CRC 100K	TUM-TCGA-KAQSKADL	TUM	TUM
Phikon KNN CRC 100K	DEB-TCGA-RNNKNWPR	DEB	DEB
Phikon KNN CRC 100K	MUS-TCGA-MNCDQHID	MUS	MUS
Phikon KNN CRC 100K	ADI-TCGA-MTLIDLYH	ADI	ADI
Phikon KNN CRC 100K	MUC-TCGA-WQNVRQGV	MUC	MUC
Phikon KNN CRC 100K	DEB-TCGA-QPDEICMI	DEB	DEB
Phikon KNN CRC 100K	STR-TCGA-SDQPACGN	STR	TUM
Phikon KNN CRC 100K	STR-TCGA-CEPEPWAC	STR	STR
Phikon KNN CRC 100K	STR-TCGA-IAATGHRG	STR	STR
Phikon KNN CRC 100K	NORM-TCGA-SCMCVCQF	NORM	NORM
Phikon KNN CRC 100K	MUC-TCGA-CGQDVHNV	MUC	MUC
Phikon KNN CRC 100K	MUS-TCGA-HEGPDCFA	MUS	MUS
Phikon KNN CRC 100K	MUC-TCGA-KLGKLEQQ	MUC	MUC
Phikon KNN CRC 100K	LYM-TCGA-YYPSEAAI	LYM	LYM
Phikon KNN CRC 100K	ADI-TCGA-FCDFWRDR	ADI	ADI
Phikon KNN CRC 100K	MUC-TCGA-VWFFSQMA	MUC	MUC
Phikon KNN CRC 100K	TUM-TCGA-INSPGKRH	TUM	TUM
Phikon KNN CRC 100K	TUM-TCGA-QKDDSQGR	TUM	TUM
Phikon KNN CRC 100K	NORM-TCGA-INTLNRAV	NORM	NORM
Phikon KNN CRC 100K	MUS-TCGA-IKDISFHT	MUS	STR
Phikon KNN CRC 100K	DEB-TCGA-EVPNFEFY	DEB	DEB
Phikon KNN CRC 100K	ADI-TCGA-KYCNRHDT	ADI	ADI
Phikon KNN CRC 100K	TUM-TCGA-GFCTKHTH	TUM	TUM
Phikon KNN CRC 100K	NORM-TCGA-DADIFEYW	NORM	NORM
Phikon KNN CRC 100K	MUC-TCGA-KNMEHPAF	MUC	MUC
Phikon KNN CRC 100K	DEB-TCGA-VFLRIKDV	DEB	DEB
Phikon KNN CRC 100K	TUM-TCGA-RTPWIEIF	TUM	TUM
Phikon KNN CRC 100K	MUC-TCGA-SKFIQLKN	MUC	MUC
Phikon KNN CRC 100K	NORM-TCGA-QRQLRKML	NORM	NORM
Phikon KNN CRC 100K	MUC-TCGA-LNNWHFAI	MUC	MUC
Phikon KNN CRC 100K	NORM-TCGA-CLTVRFTD	NORM	NORM
Phikon KNN CRC 100K	STR-TCGA-QRKEEQKW	STR	MUS
Phikon KNN CRC 100K	MUS-TCGA-YSVTQPDY	MUS	MUS
Phikon KNN CRC 100K	MUS-TCGA-EVEDPQEM	MUS	MUS
Phikon KNN CRC 100K	STR-TCGA-VEMARASN	STR	TUM
Phikon KNN CRC 100K	LYM-TCGA-WRWWAISG	LYM	LYM
Phikon KNN CRC 100K	TUM-TCGA-PHFDWGKA	TUM	TUM
Phikon KNN CRC 100K	TUM-TCGA-LIFEDGNY	TUM	TUM
Phikon KNN CRC 100K	LYM-TCGA-RIMHTRYK	LYM	LYM
Phikon KNN CRC 100K	DEB-TCGA-LNWPSIHA	DEB	DEB
Phikon KNN CRC 100K	MUS-TCGA-PQDFIPQA	MUS	MUS
Phikon KNN CRC 100K	MUC-TCGA-SPAMCPQF	MUC	MUC
Phikon KNN CRC 100K	NORM-TCGA-CWFDHWAH	NORM	NORM
Phikon KNN CRC 100K	MUS-TCGA-YCPETTPA	MUS	MUS
Phikon KNN CRC 100K	STR-TCGA-MDMWQLAR	STR	STR
UNI KNN CRC100K	ADI-TCGA-KYCNRHDT	ADI	ADI
UNI KNN CRC100K	DEB-TCGA-VFLRIKDV	DEB	DEB
UNI KNN CRC100K	DEB-TCGA-AHQCDGMY	DEB	DEB
UNI KNN CRC100K	NORM-TCGA-CKFPHLVW	NORM	NORM
UNI KNN CRC100K	LYM-TCGA-HSWRYMSK	LYM	LYM
UNI KNN CRC100K	ADI-TCGA-TWHICYLF	ADI	ADI
UNI KNN CRC100K	ADI-TCGA-QFVSMHDD	ADI	ADI
UNI KNN CRC100K	TUM-TCGA-CCNYVKSI	TUM	TUM
UNI KNN CRC100K	MUC-TCGA-VNRCQTRY	MUC	MUC
UNI KNN CRC100K	ADI-TCGA-MTLIDLYH	ADI	ADI
UNI KNN CRC100K	STR-TCGA-MGTNDRDG	STR	MUC
UNI KNN CRC100K	DEB-TCGA-RNNKNWPR	DEB	DEB
UNI KNN CRC100K	STR-TCGA-QEITMSWA	STR	STR
UNI KNN CRC100K	MUC-TCGA-DYKMAHHQ	MUC	MUC
UNI KNN CRC100K	MUS-TCGA-PQDFIPQA	MUS	MUS
UNI KNN CRC100K	TUM-TCGA-PHFDWGKA	TUM	TUM
UNI KNN CRC100K	TUM-TCGA-DRHQMTQA	TUM	TUM
UNI KNN CRC100K	DEB-TCGA-MFSPWIQC	DEB	DEB
UNI KNN CRC100K	DEB-TCGA-EIIQLRRN	DEB	DEB
UNI KNN CRC100K	DEB-TCGA-FRKRSLII	DEB	DEB
UNI KNN CRC100K	NORM-TCGA-INTLNRAV	NORM	NORM
UNI KNN CRC100K	MUC-TCGA-KNMEHPAF	MUC	MUC
UNI KNN CRC100K	LYM-TCGA-QSEGIAEW	LYM	LYM
UNI KNN CRC100K	NORM-TCGA-DADIFEYW	NORM	NORM
UNI KNN CRC100K	TUM-TCGA-QKDDSQGR	TUM	TUM
UNI KNN CRC100K	LYM-TCGA-QWELEDEI	LYM	LYM
UNI KNN CRC100K	STR-TCGA-IVHNTNCL	STR	STR
UNI KNN CRC100K	TUM-TCGA-ADFGWHNR	TUM	TUM
UNI KNN CRC100K	MUS-TCGA-YKIDGGHP	MUS	MUS
UNI KNN CRC100K	ADI-TCGA-PIHNWTNK	ADI	ADI
UNI KNN CRC100K	NORM-TCGA-QRQLRKML	NORM	NORM
UNI KNN CRC100K	STR-TCGA-IAATGHRG	STR	STR
UNI KNN CRC100K	MUC-TCGA-SKFIQLKN	MUC	MUC
UNI KNN CRC100K	LYM-TCGA-IDFGPPWP	LYM	LYM
UNI KNN CRC100K	LYM-TCGA-MDKEPPHR	LYM	LYM
UNI KNN CRC100K	MUS-TCGA-PENDCRDN	MUS	MUS
UNI KNN CRC100K	LYM-TCGA-KWWRKVQS	LYM	LYM
UNI KNN CRC100K	TUM-TCGA-GALLTCWV	TUM	TUM
UNI KNN CRC100K	STR-TCGA-MDMWQLAR	STR	STR
UNI KNN CRC100K	STR-TCGA-TGEDVDLH	STR	MUS
UNI KNN CRC100K	DEB-TCGA-DIAGYVIT	DEB	DEB
UNI KNN CRC100K	NORM-TCGA-CWFDHWAH	NORM	NORM
UNI KNN CRC100K	MUC-TCGA-VWFFSQMA	MUC	MUC
UNI KNN CRC100K	TUM-TCGA-LIFEDGNY	TUM	TUM
UNI KNN CRC100K	DEB-TCGA-REGTPCGK	DEB	DEB
UNI KNN CRC100K	MUS-TCGA-HRCRQTEG	MUS	MUS
UNI KNN CRC100K	MUC-TCGA-SPAMCPQF	MUC	MUC
UNI KNN CRC100K	ADI-TCGA-VSNYDMDA	ADI	ADI
UNI KNN CRC100K	ADI-TCGA-GGRCHTAW	ADI	ADI
UNI KNN CRC100K	MUC-TCGA-PEYAITSD	MUC	MUC
UNI KNN CRC100K	TUM-TCGA-LVNMLFYV	TUM	TUM
UNI KNN CRC100K	TUM-TCGA-NHQGDFVF	TUM	TUM
UNI KNN CRC100K	STR-TCGA-VEMARASN	STR	TUM
UNI KNN CRC100K	NORM-TCGA-SCMCVCQF	NORM	NORM
UNI KNN CRC100K	ADI-TCGA-IVLMQINC	ADI	ADI
UNI KNN CRC100K	TUM-TCGA-RTPWIEIF	TUM	TUM
UNI KNN CRC100K	STR-TCGA-VRTPAFWQ	STR	STR
UNI KNN CRC100K	MUS-TCGA-MNCDQHID	MUS	MUS
UNI KNN CRC100K	ADI-TCGA-FCDFWRDR	ADI	ADI
UNI KNN CRC100K	MUS-TCGA-IKDISFHT	MUS	STR
UNI KNN CRC100K	DEB-TCGA-EVPNFEFY	DEB	DEB
UNI KNN CRC100K	MUS-TCGA-FEAENIDF	MUS	MUS
UNI KNN CRC100K	ADI-TCGA-ENWFAIST	ADI	ADI
UNI KNN CRC100K	TUM-TCGA-KAQSKADL	TUM	TUM
UNI KNN CRC100K	STR-TCGA-SDQPACGN	STR	TUM
UNI KNN CRC100K	STR-TCGA-KASWTLSA	STR	STR
UNI KNN CRC100K	MUS-TCGA-SQYESKYW	MUS	MUS
UNI KNN CRC100K	STR-TCGA-VCVKTRWE	STR	MUS
UNI KNN CRC100K	TUM-TCGA-KECNIDCQ	TUM	TUM
UNI KNN CRC100K	NORM-TCGA-WQYDFWYT	NORM	NORM
UNI KNN CRC100K	STR-TCGA-HGDYLEWM	STR	STR
UNI KNN CRC100K	LYM-TCGA-QYGNADVR	LYM	LYM
UNI KNN CRC100K	MUS-TCGA-AQQNDSTI	MUS	MUS
UNI KNN CRC100K	MUS-TCGA-EVEDPQEM	MUS	MUS
UNI KNN CRC100K	MUS-TCGA-HEGPDCFA	MUS	MUS
UNI KNN CRC100K	DEB-TCGA-LNWPSIHA	DEB	DEB
UNI KNN CRC100K	LYM-TCGA-TVMDGEPI	LYM	LYM
UNI KNN CRC100K	MUC-TCGA-MYQMLMYM	MUC	MUC
UNI KNN CRC100K	STR-TCGA-QRKEEQKW	STR	STR
UNI KNN CRC100K	ADI-TCGA-EENSRDNW	ADI	ADI
UNI KNN CRC100K	ADI-TCGA-GVQDYAQM	ADI	ADI
UNI KNN CRC100K	ADI-TCGA-DYYTMTTH	ADI	ADI
UNI KNN CRC100K	MUC-TCGA-CGQDVHNV	MUC	MUC
UNI KNN CRC100K	TUM-TCGA-ITYRCGPF	TUM	TUM
UNI KNN CRC100K	NORM-TCGA-CLTVRFTD	NORM	NORM
UNI KNN CRC100K	MUC-TCGA-YIKYRQVC	MUC	MUC
UNI KNN CRC100K	NORM-TCGA-TAMFRNDG	NORM	NORM
UNI KNN CRC100K	NORM-TCGA-QCHQALAH	NORM	NORM
UNI KNN CRC100K	LYM-TCGA-YYPSEAAI	LYM	LYM
UNI KNN CRC100K	DEB-TCGA-CNWYHLAI	DEB	DEB
UNI KNN CRC100K	STR-TCGA-CEPEPWAC	STR	STR
UNI KNN CRC100K	MUC-TCGA-LNNWHFAI	MUC	MUC
UNI KNN CRC100K	STR-TCGA-NLFWFRGN	STR	STR
UNI KNN CRC100K	NORM-TCGA-TGVCTWEQ	NORM	NORM
UNI KNN CRC100K	TUM-TCGA-INSPGKRH	TUM	TUM
UNI KNN CRC100K	NORM-TCGA-DRAFSRTS	NORM	NORM
UNI KNN CRC100K	LYM-TCGA-RIMHTRYK	LYM	LYM
UNI KNN CRC100K	LYM-TCGA-EMDVYITM	LYM	LYM
UNI KNN CRC100K	LYM-TCGA-FTVCYFDV	LYM	LYM
UNI KNN CRC100K	LYM-TCGA-IVKLLIMT	LYM	LYM
UNI KNN CRC100K	MUS-TCGA-YSVTQPDY	MUS	MUS
UNI KNN CRC100K	DEB-TCGA-LVHEMHRE	DEB	DEB
UNI KNN CRC100K	DEB-TCGA-QPDEICMI	DEB	DEB
UNI KNN CRC100K	LYM-TCGA-WRWWAISG	LYM	LYM
UNI KNN CRC100K	MUS-TCGA-YCPETTPA	MUS	MUS
UNI KNN CRC100K	MUC-TCGA-KLGKLEQQ	MUC	MUC
UNI KNN CRC100K	NORM-TCGA-EDAVRLAI	NORM	NORM
UNI KNN CRC100K	MUC-TCGA-YIFWVHWQ	MUC	MUC
UNI KNN CRC100K	ADI-TCGA-LGDCMWDR	ADI	ADI
UNI KNN CRC100K	MUS-TCGA-DLLWKGMA	MUS	MUS
UNI KNN CRC100K	TUM-TCGA-GFCTKHTH	TUM	TUM
UNI KNN CRC100K	MUC-TCGA-VWLNSHTQ	MUC	MUC
UNI KNN CRC100K	DEB-TCGA-LETMAMAC	DEB	DEB
UNI KNN CRC100K	LYM-TCGA-ATAYWAND	LYM	LYM
UNI KNN CRC100K	ADI-TCGA-TVGKIAIF	ADI	ADI
UNI KNN CRC100K	NORM-TCGA-ETWAIPMI	NORM	NORM
UNI KNN CRC100K	MUC-TCGA-WQNVRQGV	MUC	MUC
UNI KNN CRC100K	MUS-TCGA-GIESTDGK	MUS	MUS
UNI KNN CRC100K	DEB-TCGA-DKYWVQIP	DEB	DEB
UNI KNN CRC100K	NORM-TCGA-RAYFMEQS	NORM	NORM
Data	label	fname	answer	original_filename (name indicates model used)
CRC100K	TUM	TUM-TCGA-QKDDSQGR	MUS	resnet18/five_shot/knn_result_five_shot_run10.csv
CRC100K	MUS	MUS-TCGA-HEGPDCFA	MUS	resnet18/five_shot/knn_result_five_shot_run10.csv
CRC100K	LYM	LYM-TCGA-HSWRYMSK	LYM	resnet18/five_shot/knn_result_five_shot_run10.csv
CRC100K	MUC	MUC-TCGA-KNMEHPAF	MUC	resnet18/five_shot/knn_result_five_shot_run10.csv
CRC100K	DEB	DEB-TCGA-MFSPWIQC	DEB	resnet18/five_shot/knn_result_five_shot_run10.csv
CRC100K	MUS	MUS-TCGA-MNCDQHID	MUS	resnet18/five_shot/knn_result_five_shot_run10.csv
CRC100K	DEB	DEB-TCGA-REGTPCGK	DEB	resnet18/five_shot/knn_result_five_shot_run10.csv
CRC100K	MUS	MUS-TCGA-AQQNDSTI	STR	resnet18/five_shot/knn_result_five_shot_run10.csv
CRC100K	TUM	TUM-TCGA-ITYRCGPF	TUM	resnet18/five_shot/knn_result_five_shot_run10.csv
CRC100K	LYM	LYM-TCGA-YYPSEAAI	LYM	resnet18/five_shot/knn_result_five_shot_run10.csv
CRC100K	MUC	MUC-TCGA-SPAMCPQF	NORM	resnet18/five_shot/knn_result_five_shot_run10.csv
CRC100K	ADI	ADI-TCGA-LGDCMWDR	ADI	resnet18/five_shot/knn_result_five_shot_run10.csv
CRC100K	TUM	TUM-TCGA-GALLTCWV	TUM	resnet18/five_shot/knn_result_five_shot_run10.csv
CRC100K	NORM	NORM-TCGA-CKFPHLVW	NORM	resnet18/five_shot/knn_result_five_shot_run10.csv
CRC100K	NORM	NORM-TCGA-CWFDHWAH	NORM	resnet18/five_shot/knn_result_five_shot_run10.csv
CRC100K	NORM	NORM-TCGA-SCMCVCQF	LYM	resnet18/five_shot/knn_result_five_shot_run10.csv
CRC100K	TUM	TUM-TCGA-PHFDWGKA	TUM	resnet18/five_shot/knn_result_five_shot_run10.csv
CRC100K	MUC	MUC-TCGA-PEYAITSD	MUC	resnet18/five_shot/knn_result_five_shot_run10.csv
CRC100K	TUM	TUM-TCGA-LIFEDGNY	TUM	resnet18/five_shot/knn_result_five_shot_run10.csv
CRC100K	DEB	DEB-TCGA-EIIQLRRN	DEB	resnet18/five_shot/knn_result_five_shot_run10.csv
CRC100K	TUM	TUM-TCGA-DRHQMTQA	TUM	resnet18/five_shot/knn_result_five_shot_run10.csv
CRC100K	STR	STR-TCGA-IAATGHRG	TUM	resnet18/five_shot/knn_result_five_shot_run10.csv
CRC100K	STR	STR-TCGA-CEPEPWAC	STR	resnet18/five_shot/knn_result_five_shot_run10.csv
CRC100K	STR	STR-TCGA-MGTNDRDG	STR	resnet18/five_shot/knn_result_five_shot_run10.csv
CRC100K	MUC	MUC-TCGA-WQNVRQGV	MUC	resnet18/five_shot/knn_result_five_shot_run10.csv
CRC100K	MUS	MUS-TCGA-EVEDPQEM	MUS	resnet18/five_shot/knn_result_five_shot_run10.csv
CRC100K	MUC	MUC-TCGA-MYQMLMYM	MUC	resnet18/five_shot/knn_result_five_shot_run10.csv
CRC100K	NORM	NORM-TCGA-EDAVRLAI	NORM	resnet18/five_shot/knn_result_five_shot_run10.csv
CRC100K	ADI	ADI-TCGA-VSNYDMDA	ADI	resnet18/five_shot/knn_result_five_shot_run10.csv
CRC100K	DEB	DEB-TCGA-RNNKNWPR	DEB	resnet18/five_shot/knn_result_five_shot_run10.csv
CRC100K	MUC	MUC-TCGA-VWLNSHTQ	MUC	resnet18/five_shot/knn_result_five_shot_run10.csv
CRC100K	ADI	ADI-TCGA-QFVSMHDD	ADI	resnet18/five_shot/knn_result_five_shot_run10.csv
CRC100K	TUM	TUM-TCGA-NHQGDFVF	TUM	resnet18/five_shot/knn_result_five_shot_run10.csv
CRC100K	ADI	ADI-TCGA-GGRCHTAW	ADI	resnet18/five_shot/knn_result_five_shot_run10.csv
CRC100K	LYM	LYM-TCGA-KWWRKVQS	LYM	resnet18/five_shot/knn_result_five_shot_run10.csv
CRC100K	STR	STR-TCGA-VRTPAFWQ	MUS	resnet18/five_shot/knn_result_five_shot_run10.csv
CRC100K	NORM	NORM-TCGA-CLTVRFTD	NORM	resnet18/five_shot/knn_result_five_shot_run10.csv
CRC100K	DEB	DEB-TCGA-LETMAMAC	DEB	resnet18/five_shot/knn_result_five_shot_run10.csv
CRC100K	LYM	LYM-TCGA-QYGNADVR	LYM	resnet18/five_shot/knn_result_five_shot_run10.csv
CRC100K	MUC	MUC-TCGA-YIKYRQVC	MUC	resnet18/five_shot/knn_result_five_shot_run10.csv
CRC100K	MUS	MUS-TCGA-PENDCRDN	MUS	resnet18/five_shot/knn_result_five_shot_run10.csv
CRC100K	MUS	MUS-TCGA-GIESTDGK	MUS	resnet18/five_shot/knn_result_five_shot_run10.csv
CRC100K	LYM	LYM-TCGA-IDFGPPWP	LYM	resnet18/five_shot/knn_result_five_shot_run10.csv
CRC100K	NORM	NORM-TCGA-QRQLRKML	NORM	resnet18/five_shot/knn_result_five_shot_run10.csv
CRC100K	MUS	MUS-TCGA-YKIDGGHP	MUS	resnet18/five_shot/knn_result_five_shot_run10.csv
CRC100K	DEB	DEB-TCGA-LNWPSIHA	DEB	resnet18/five_shot/knn_result_five_shot_run10.csv
CRC100K	TUM	TUM-TCGA-KECNIDCQ	TUM	resnet18/five_shot/knn_result_five_shot_run10.csv
CRC100K	MUC	MUC-TCGA-KLGKLEQQ	MUC	resnet18/five_shot/knn_result_five_shot_run10.csv
CRC100K	ADI	ADI-TCGA-DYYTMTTH	ADI	resnet18/five_shot/knn_result_five_shot_run10.csv
CRC100K	ADI	ADI-TCGA-ENWFAIST	ADI	resnet18/five_shot/knn_result_five_shot_run10.csv
CRC100K	STR	STR-TCGA-VEMARASN	NORM	resnet18/five_shot/knn_result_five_shot_run10.csv
CRC100K	STR	STR-TCGA-VCVKTRWE	STR	resnet18/five_shot/knn_result_five_shot_run10.csv
CRC100K	MUC	MUC-TCGA-VNRCQTRY	MUC	resnet18/five_shot/knn_result_five_shot_run10.csv
CRC100K	LYM	LYM-TCGA-TVMDGEPI	LYM	resnet18/five_shot/knn_result_five_shot_run10.csv
CRC100K	DEB	DEB-TCGA-AHQCDGMY	DEB	resnet18/five_shot/knn_result_five_shot_run10.csv
CRC100K	ADI	ADI-TCGA-IVLMQINC	ADI	resnet18/five_shot/knn_result_five_shot_run10.csv
CRC100K	LYM	LYM-TCGA-EMDVYITM	LYM	resnet18/five_shot/knn_result_five_shot_run10.csv
CRC100K	MUS	MUS-TCGA-YSVTQPDY	MUS	resnet18/five_shot/knn_result_five_shot_run10.csv
CRC100K	MUC	MUC-TCGA-SKFIQLKN	MUC	resnet18/five_shot/knn_result_five_shot_run10.csv
CRC100K	DEB	DEB-TCGA-DKYWVQIP	DEB	resnet18/five_shot/knn_result_five_shot_run10.csv
CRC100K	ADI	ADI-TCGA-GVQDYAQM	ADI	resnet18/five_shot/knn_result_five_shot_run10.csv
CRC100K	MUC	MUC-TCGA-YIFWVHWQ	MUC	resnet18/five_shot/knn_result_five_shot_run10.csv
CRC100K	ADI	ADI-TCGA-EENSRDNW	ADI	resnet18/five_shot/knn_result_five_shot_run10.csv
CRC100K	STR	STR-TCGA-IVHNTNCL	STR	resnet18/five_shot/knn_result_five_shot_run10.csv
CRC100K	STR	STR-TCGA-KASWTLSA	STR	resnet18/five_shot/knn_result_five_shot_run10.csv
CRC100K	ADI	ADI-TCGA-PIHNWTNK	MUC	resnet18/five_shot/knn_result_five_shot_run10.csv
CRC100K	NORM	NORM-TCGA-RAYFMEQS	NORM	resnet18/five_shot/knn_result_five_shot_run10.csv
CRC100K	STR	STR-TCGA-QEITMSWA	STR	resnet18/five_shot/knn_result_five_shot_run10.csv
CRC100K	DEB	DEB-TCGA-VFLRIKDV	DEB	resnet18/five_shot/knn_result_five_shot_run10.csv
CRC100K	TUM	TUM-TCGA-GFCTKHTH	TUM	resnet18/five_shot/knn_result_five_shot_run10.csv
CRC100K	ADI	ADI-TCGA-TVGKIAIF	ADI	resnet18/five_shot/knn_result_five_shot_run10.csv
CRC100K	TUM	TUM-TCGA-CCNYVKSI	TUM	resnet18/five_shot/knn_result_five_shot_run10.csv
CRC100K	MUC	MUC-TCGA-LNNWHFAI	MUC	resnet18/five_shot/knn_result_five_shot_run10.csv
CRC100K	STR	STR-TCGA-TGEDVDLH	STR	resnet18/five_shot/knn_result_five_shot_run10.csv
CRC100K	MUS	MUS-TCGA-PQDFIPQA	MUS	resnet18/five_shot/knn_result_five_shot_run10.csv
CRC100K	MUC	MUC-TCGA-CGQDVHNV	DEB	resnet18/five_shot/knn_result_five_shot_run10.csv
CRC100K	TUM	TUM-TCGA-RTPWIEIF	TUM	resnet18/five_shot/knn_result_five_shot_run10.csv
CRC100K	MUS	MUS-TCGA-YCPETTPA	MUS	resnet18/five_shot/knn_result_five_shot_run10.csv
CRC100K	MUS	MUS-TCGA-SQYESKYW	MUS	resnet18/five_shot/knn_result_five_shot_run10.csv
CRC100K	TUM	TUM-TCGA-INSPGKRH	TUM	resnet18/five_shot/knn_result_five_shot_run10.csv
CRC100K	DEB	DEB-TCGA-EVPNFEFY	DEB	resnet18/five_shot/knn_result_five_shot_run10.csv
CRC100K	TUM	TUM-TCGA-LVNMLFYV	MUS	resnet18/five_shot/knn_result_five_shot_run10.csv
CRC100K	LYM	LYM-TCGA-IVKLLIMT	LYM	resnet18/five_shot/knn_result_five_shot_run10.csv
CRC100K	NORM	NORM-TCGA-TAMFRNDG	NORM	resnet18/five_shot/knn_result_five_shot_run10.csv
CRC100K	STR	STR-TCGA-QRKEEQKW	STR	resnet18/five_shot/knn_result_five_shot_run10.csv
CRC100K	ADI	ADI-TCGA-FCDFWRDR	ADI	resnet18/five_shot/knn_result_five_shot_run10.csv
CRC100K	DEB	DEB-TCGA-FRKRSLII	DEB	resnet18/five_shot/knn_result_five_shot_run10.csv
CRC100K	NORM	NORM-TCGA-WQYDFWYT	NORM	resnet18/five_shot/knn_result_five_shot_run10.csv
CRC100K	NORM	NORM-TCGA-DADIFEYW	NORM	resnet18/five_shot/knn_result_five_shot_run10.csv
CRC100K	DEB	DEB-TCGA-LVHEMHRE	DEB	resnet18/five_shot/knn_result_five_shot_run10.csv
CRC100K	MUS	MUS-TCGA-FEAENIDF	MUS	resnet18/five_shot/knn_result_five_shot_run10.csv
CRC100K	NORM	NORM-TCGA-TGVCTWEQ	NORM	resnet18/five_shot/knn_result_five_shot_run10.csv
CRC100K	MUS	MUS-TCGA-IKDISFHT	MUS	resnet18/five_shot/knn_result_five_shot_run10.csv
CRC100K	LYM	LYM-TCGA-ATAYWAND	LYM	resnet18/five_shot/knn_result_five_shot_run10.csv
CRC100K	NORM	NORM-TCGA-DRAFSRTS	NORM	resnet18/five_shot/knn_result_five_shot_run10.csv
CRC100K	MUS	MUS-TCGA-HRCRQTEG	MUS	resnet18/five_shot/knn_result_five_shot_run10.csv
CRC100K	LYM	LYM-TCGA-MDKEPPHR	LYM	resnet18/five_shot/knn_result_five_shot_run10.csv
CRC100K	NORM	NORM-TCGA-INTLNRAV	NORM	resnet18/five_shot/knn_result_five_shot_run10.csv
CRC100K	ADI	ADI-TCGA-MTLIDLYH	ADI	resnet18/five_shot/knn_result_five_shot_run10.csv
CRC100K	LYM	LYM-TCGA-WRWWAISG	LYM	resnet18/five_shot/knn_result_five_shot_run10.csv
CRC100K	STR	STR-TCGA-SDQPACGN	STR	resnet18/five_shot/knn_result_five_shot_run10.csv
CRC100K	DEB	DEB-TCGA-QPDEICMI	DEB	resnet18/five_shot/knn_result_five_shot_run10.csv
CRC100K	STR	STR-TCGA-NLFWFRGN	STR	resnet18/five_shot/knn_result_five_shot_run10.csv
CRC100K	NORM	NORM-TCGA-QCHQALAH	NORM	resnet18/five_shot/knn_result_five_shot_run10.csv
CRC100K	ADI	ADI-TCGA-TWHICYLF	ADI	resnet18/five_shot/knn_result_five_shot_run10.csv
CRC100K	LYM	LYM-TCGA-RIMHTRYK	LYM	resnet18/five_shot/knn_result_five_shot_run10.csv
CRC100K	DEB	DEB-TCGA-DIAGYVIT	DEB	resnet18/five_shot/knn_result_five_shot_run10.csv
CRC100K	LYM	LYM-TCGA-QWELEDEI	LYM	resnet18/five_shot/knn_result_five_shot_run10.csv
CRC100K	NORM	NORM-TCGA-ETWAIPMI	NORM	resnet18/five_shot/knn_result_five_shot_run10.csv
CRC100K	STR	STR-TCGA-MDMWQLAR	STR	resnet18/five_shot/knn_result_five_shot_run10.csv
CRC100K	DEB	DEB-TCGA-CNWYHLAI	DEB	resnet18/five_shot/knn_result_five_shot_run10.csv
CRC100K	LYM	LYM-TCGA-FTVCYFDV	LYM	resnet18/five_shot/knn_result_five_shot_run10.csv
CRC100K	TUM	TUM-TCGA-ADFGWHNR	TUM	resnet18/five_shot/knn_result_five_shot_run10.csv
CRC100K	ADI	ADI-TCGA-KYCNRHDT	ADI	resnet18/five_shot/knn_result_five_shot_run10.csv
CRC100K	STR	STR-TCGA-HGDYLEWM	TUM	resnet18/five_shot/knn_result_five_shot_run10.csv
CRC100K	MUS	MUS-TCGA-DLLWKGMA	MUS	resnet18/five_shot/knn_result_five_shot_run10.csv
CRC100K	TUM	TUM-TCGA-KAQSKADL	TUM	resnet18/five_shot/knn_result_five_shot_run10.csv
CRC100K	LYM	LYM-TCGA-QSEGIAEW	LYM	resnet18/five_shot/knn_result_five_shot_run10.csv
CRC100K	MUC	MUC-TCGA-VWFFSQMA	MUC	resnet18/five_shot/knn_result_five_shot_run10.csv
CRC100K	MUC	MUC-TCGA-DYKMAHHQ	MUC	resnet18/five_shot/knn_result_five_shot_run10.csv
CRC100K	DEB	DEB-TCGA-FRKRSLII	DEB	resnet18/one_shot/knn_result_one_shot_run10.csv
CRC100K	LYM	LYM-TCGA-YYPSEAAI	LYM	resnet18/one_shot/knn_result_one_shot_run10.csv
CRC100K	MUC	MUC-TCGA-VNRCQTRY	MUC	resnet18/one_shot/knn_result_one_shot_run10.csv
CRC100K	MUC	MUC-TCGA-KNMEHPAF	ADI	resnet18/one_shot/knn_result_one_shot_run10.csv
CRC100K	TUM	TUM-TCGA-LVNMLFYV	TUM	resnet18/one_shot/knn_result_one_shot_run10.csv
CRC100K	MUS	MUS-TCGA-HRCRQTEG	MUS	resnet18/one_shot/knn_result_one_shot_run10.csv
CRC100K	TUM	TUM-TCGA-LIFEDGNY	TUM	resnet18/one_shot/knn_result_one_shot_run10.csv
CRC100K	TUM	TUM-TCGA-DRHQMTQA	MUC	resnet18/one_shot/knn_result_one_shot_run10.csv
CRC100K	MUS	MUS-TCGA-GIESTDGK	MUS	resnet18/one_shot/knn_result_one_shot_run10.csv
CRC100K	LYM	LYM-TCGA-QWELEDEI	LYM	resnet18/one_shot/knn_result_one_shot_run10.csv
CRC100K	MUC	MUC-TCGA-YIKYRQVC	STR	resnet18/one_shot/knn_result_one_shot_run10.csv
CRC100K	NORM	NORM-TCGA-TAMFRNDG	NORM	resnet18/one_shot/knn_result_one_shot_run10.csv
CRC100K	TUM	TUM-TCGA-CCNYVKSI	MUS	resnet18/one_shot/knn_result_one_shot_run10.csv
CRC100K	DEB	DEB-TCGA-EIIQLRRN	DEB	resnet18/one_shot/knn_result_one_shot_run10.csv
CRC100K	LYM	LYM-TCGA-RIMHTRYK	DEB	resnet18/one_shot/knn_result_one_shot_run10.csv
CRC100K	NORM	NORM-TCGA-TGVCTWEQ	NORM	resnet18/one_shot/knn_result_one_shot_run10.csv
CRC100K	LYM	LYM-TCGA-KWWRKVQS	LYM	resnet18/one_shot/knn_result_one_shot_run10.csv
CRC100K	TUM	TUM-TCGA-PHFDWGKA	TUM	resnet18/one_shot/knn_result_one_shot_run10.csv
CRC100K	STR	STR-TCGA-QEITMSWA	STR	resnet18/one_shot/knn_result_one_shot_run10.csv
CRC100K	NORM	NORM-TCGA-INTLNRAV	NORM	resnet18/one_shot/knn_result_one_shot_run10.csv
CRC100K	DEB	DEB-TCGA-MFSPWIQC	NORM	resnet18/one_shot/knn_result_one_shot_run10.csv
CRC100K	DEB	DEB-TCGA-CNWYHLAI	DEB	resnet18/one_shot/knn_result_one_shot_run10.csv
CRC100K	STR	STR-TCGA-VCVKTRWE	STR	resnet18/one_shot/knn_result_one_shot_run10.csv
CRC100K	DEB	DEB-TCGA-EVPNFEFY	DEB	resnet18/one_shot/knn_result_one_shot_run10.csv
CRC100K	ADI	ADI-TCGA-PIHNWTNK	ADI	resnet18/one_shot/knn_result_one_shot_run10.csv
CRC100K	ADI	ADI-TCGA-FCDFWRDR	ADI	resnet18/one_shot/knn_result_one_shot_run10.csv
CRC100K	MUS	MUS-TCGA-SQYESKYW	MUS	resnet18/one_shot/knn_result_one_shot_run10.csv
CRC100K	TUM	TUM-TCGA-RTPWIEIF	TUM	resnet18/one_shot/knn_result_one_shot_run10.csv
CRC100K	NORM	NORM-TCGA-CKFPHLVW	NORM	resnet18/one_shot/knn_result_one_shot_run10.csv
CRC100K	STR	STR-TCGA-HGDYLEWM	LYM	resnet18/one_shot/knn_result_one_shot_run10.csv
CRC100K	STR	STR-TCGA-CEPEPWAC	STR	resnet18/one_shot/knn_result_one_shot_run10.csv
CRC100K	TUM	TUM-TCGA-ADFGWHNR	STR	resnet18/one_shot/knn_result_one_shot_run10.csv
CRC100K	TUM	TUM-TCGA-GALLTCWV	MUC	resnet18/one_shot/knn_result_one_shot_run10.csv
CRC100K	ADI	ADI-TCGA-QFVSMHDD	ADI	resnet18/one_shot/knn_result_one_shot_run10.csv
CRC100K	LYM	LYM-TCGA-WRWWAISG	LYM	resnet18/one_shot/knn_result_one_shot_run10.csv
CRC100K	LYM	LYM-TCGA-QYGNADVR	NORM	resnet18/one_shot/knn_result_one_shot_run10.csv
CRC100K	LYM	LYM-TCGA-HSWRYMSK	LYM	resnet18/one_shot/knn_result_one_shot_run10.csv
CRC100K	DEB	DEB-TCGA-DIAGYVIT	DEB	resnet18/one_shot/knn_result_one_shot_run10.csv
CRC100K	STR	STR-TCGA-KASWTLSA	STR	resnet18/one_shot/knn_result_one_shot_run10.csv
CRC100K	ADI	ADI-TCGA-GVQDYAQM	ADI	resnet18/one_shot/knn_result_one_shot_run10.csv
CRC100K	STR	STR-TCGA-IVHNTNCL	ADI	resnet18/one_shot/knn_result_one_shot_run10.csv
CRC100K	TUM	TUM-TCGA-NHQGDFVF	TUM	resnet18/one_shot/knn_result_one_shot_run10.csv
CRC100K	LYM	LYM-TCGA-ATAYWAND	LYM	resnet18/one_shot/knn_result_one_shot_run10.csv
CRC100K	TUM	TUM-TCGA-GFCTKHTH	TUM	resnet18/one_shot/knn_result_one_shot_run10.csv
CRC100K	MUS	MUS-TCGA-YKIDGGHP	MUS	resnet18/one_shot/knn_result_one_shot_run10.csv
CRC100K	LYM	LYM-TCGA-MDKEPPHR	LYM	resnet18/one_shot/knn_result_one_shot_run10.csv
CRC100K	STR	STR-TCGA-SDQPACGN	DEB	resnet18/one_shot/knn_result_one_shot_run10.csv
CRC100K	STR	STR-TCGA-QRKEEQKW	STR	resnet18/one_shot/knn_result_one_shot_run10.csv
CRC100K	ADI	ADI-TCGA-KYCNRHDT	ADI	resnet18/one_shot/knn_result_one_shot_run10.csv
CRC100K	MUS	MUS-TCGA-YCPETTPA	MUS	resnet18/one_shot/knn_result_one_shot_run10.csv
CRC100K	NORM	NORM-TCGA-RAYFMEQS	NORM	resnet18/one_shot/knn_result_one_shot_run10.csv
CRC100K	MUS	MUS-TCGA-EVEDPQEM	MUS	resnet18/one_shot/knn_result_one_shot_run10.csv
CRC100K	NORM	NORM-TCGA-WQYDFWYT	NORM	resnet18/one_shot/knn_result_one_shot_run10.csv
CRC100K	LYM	LYM-TCGA-IVKLLIMT	LYM	resnet18/one_shot/knn_result_one_shot_run10.csv
CRC100K	TUM	TUM-TCGA-QKDDSQGR	TUM	resnet18/one_shot/knn_result_one_shot_run10.csv
CRC100K	STR	STR-TCGA-NLFWFRGN	LYM	resnet18/one_shot/knn_result_one_shot_run10.csv
CRC100K	MUS	MUS-TCGA-PQDFIPQA	MUS	resnet18/one_shot/knn_result_one_shot_run10.csv
CRC100K	LYM	LYM-TCGA-TVMDGEPI	LYM	resnet18/one_shot/knn_result_one_shot_run10.csv
CRC100K	NORM	NORM-TCGA-QCHQALAH	NORM	resnet18/one_shot/knn_result_one_shot_run10.csv
CRC100K	MUS	MUS-TCGA-IKDISFHT	MUS	resnet18/one_shot/knn_result_one_shot_run10.csv
CRC100K	STR	STR-TCGA-MGTNDRDG	STR	resnet18/one_shot/knn_result_one_shot_run10.csv
CRC100K	MUC	MUC-TCGA-VWFFSQMA	ADI	resnet18/one_shot/knn_result_one_shot_run10.csv
CRC100K	LYM	LYM-TCGA-IDFGPPWP	LYM	resnet18/one_shot/knn_result_one_shot_run10.csv
CRC100K	MUC	MUC-TCGA-VWLNSHTQ	MUC	resnet18/one_shot/knn_result_one_shot_run10.csv
CRC100K	NORM	NORM-TCGA-QRQLRKML	NORM	resnet18/one_shot/knn_result_one_shot_run10.csv
CRC100K	TUM	TUM-TCGA-INSPGKRH	STR	resnet18/one_shot/knn_result_one_shot_run10.csv
CRC100K	MUC	MUC-TCGA-CGQDVHNV	MUC	resnet18/one_shot/knn_result_one_shot_run10.csv
CRC100K	MUS	MUS-TCGA-FEAENIDF	MUS	resnet18/one_shot/knn_result_one_shot_run10.csv
CRC100K	MUC	MUC-TCGA-DYKMAHHQ	MUC	resnet18/one_shot/knn_result_one_shot_run10.csv
CRC100K	MUS	MUS-TCGA-PENDCRDN	MUS	resnet18/one_shot/knn_result_one_shot_run10.csv
CRC100K	DEB	DEB-TCGA-AHQCDGMY	DEB	resnet18/one_shot/knn_result_one_shot_run10.csv
CRC100K	MUS	MUS-TCGA-HEGPDCFA	MUS	resnet18/one_shot/knn_result_one_shot_run10.csv
CRC100K	ADI	ADI-TCGA-MTLIDLYH	ADI	resnet18/one_shot/knn_result_one_shot_run10.csv
CRC100K	ADI	ADI-TCGA-TVGKIAIF	ADI	resnet18/one_shot/knn_result_one_shot_run10.csv
CRC100K	TUM	TUM-TCGA-KAQSKADL	STR	resnet18/one_shot/knn_result_one_shot_run10.csv
CRC100K	MUC	MUC-TCGA-SPAMCPQF	MUC	resnet18/one_shot/knn_result_one_shot_run10.csv
CRC100K	ADI	ADI-TCGA-VSNYDMDA	ADI	resnet18/one_shot/knn_result_one_shot_run10.csv
CRC100K	DEB	DEB-TCGA-LNWPSIHA	DEB	resnet18/one_shot/knn_result_one_shot_run10.csv
CRC100K	MUC	MUC-TCGA-PEYAITSD	MUC	resnet18/one_shot/knn_result_one_shot_run10.csv
CRC100K	DEB	DEB-TCGA-DKYWVQIP	DEB	resnet18/one_shot/knn_result_one_shot_run10.csv
CRC100K	DEB	DEB-TCGA-LETMAMAC	DEB	resnet18/one_shot/knn_result_one_shot_run10.csv
CRC100K	MUC	MUC-TCGA-SKFIQLKN	TUM	resnet18/one_shot/knn_result_one_shot_run10.csv
CRC100K	MUC	MUC-TCGA-WQNVRQGV	STR	resnet18/one_shot/knn_result_one_shot_run10.csv
CRC100K	TUM	TUM-TCGA-ITYRCGPF	TUM	resnet18/one_shot/knn_result_one_shot_run10.csv
CRC100K	ADI	ADI-TCGA-DYYTMTTH	ADI	resnet18/one_shot/knn_result_one_shot_run10.csv
CRC100K	NORM	NORM-TCGA-CLTVRFTD	MUS	resnet18/one_shot/knn_result_one_shot_run10.csv
CRC100K	STR	STR-TCGA-TGEDVDLH	STR	resnet18/one_shot/knn_result_one_shot_run10.csv
CRC100K	NORM	NORM-TCGA-DRAFSRTS	NORM	resnet18/one_shot/knn_result_one_shot_run10.csv
CRC100K	MUS	MUS-TCGA-MNCDQHID	MUS	resnet18/one_shot/knn_result_one_shot_run10.csv
CRC100K	LYM	LYM-TCGA-EMDVYITM	LYM	resnet18/one_shot/knn_result_one_shot_run10.csv
CRC100K	STR	STR-TCGA-VEMARASN	TUM	resnet18/one_shot/knn_result_one_shot_run10.csv
CRC100K	STR	STR-TCGA-MDMWQLAR	STR	resnet18/one_shot/knn_result_one_shot_run10.csv
CRC100K	DEB	DEB-TCGA-RNNKNWPR	LYM	resnet18/one_shot/knn_result_one_shot_run10.csv
CRC100K	MUC	MUC-TCGA-LNNWHFAI	DEB	resnet18/one_shot/knn_result_one_shot_run10.csv
CRC100K	DEB	DEB-TCGA-REGTPCGK	DEB	resnet18/one_shot/knn_result_one_shot_run10.csv
CRC100K	MUS	MUS-TCGA-AQQNDSTI	STR	resnet18/one_shot/knn_result_one_shot_run10.csv
CRC100K	ADI	ADI-TCGA-TWHICYLF	ADI	resnet18/one_shot/knn_result_one_shot_run10.csv
CRC100K	NORM	NORM-TCGA-SCMCVCQF	NORM	resnet18/one_shot/knn_result_one_shot_run10.csv
CRC100K	DEB	DEB-TCGA-VFLRIKDV	DEB	resnet18/one_shot/knn_result_one_shot_run10.csv
CRC100K	TUM	TUM-TCGA-KECNIDCQ	TUM	resnet18/one_shot/knn_result_one_shot_run10.csv
CRC100K	NORM	NORM-TCGA-CWFDHWAH	NORM	resnet18/one_shot/knn_result_one_shot_run10.csv
CRC100K	DEB	DEB-TCGA-LVHEMHRE	DEB	resnet18/one_shot/knn_result_one_shot_run10.csv
CRC100K	ADI	ADI-TCGA-ENWFAIST	ADI	resnet18/one_shot/knn_result_one_shot_run10.csv
CRC100K	NORM	NORM-TCGA-ETWAIPMI	NORM	resnet18/one_shot/knn_result_one_shot_run10.csv
CRC100K	STR	STR-TCGA-IAATGHRG	MUC	resnet18/one_shot/knn_result_one_shot_run10.csv
CRC100K	MUS	MUS-TCGA-YSVTQPDY	STR	resnet18/one_shot/knn_result_one_shot_run10.csv
CRC100K	LYM	LYM-TCGA-FTVCYFDV	LYM	resnet18/one_shot/knn_result_one_shot_run10.csv
CRC100K	STR	STR-TCGA-VRTPAFWQ	MUS	resnet18/one_shot/knn_result_one_shot_run10.csv
CRC100K	NORM	NORM-TCGA-EDAVRLAI	DEB	resnet18/one_shot/knn_result_one_shot_run10.csv
CRC100K	ADI	ADI-TCGA-IVLMQINC	ADI	resnet18/one_shot/knn_result_one_shot_run10.csv
CRC100K	MUC	MUC-TCGA-YIFWVHWQ	MUC	resnet18/one_shot/knn_result_one_shot_run10.csv
CRC100K	LYM	LYM-TCGA-QSEGIAEW	LYM	resnet18/one_shot/knn_result_one_shot_run10.csv
CRC100K	NORM	NORM-TCGA-DADIFEYW	NORM	resnet18/one_shot/knn_result_one_shot_run10.csv
CRC100K	MUC	MUC-TCGA-MYQMLMYM	MUC	resnet18/one_shot/knn_result_one_shot_run10.csv
CRC100K	MUC	MUC-TCGA-KLGKLEQQ	MUC	resnet18/one_shot/knn_result_one_shot_run10.csv
CRC100K	ADI	ADI-TCGA-EENSRDNW	NORM	resnet18/one_shot/knn_result_one_shot_run10.csv
CRC100K	DEB	DEB-TCGA-QPDEICMI	DEB	resnet18/one_shot/knn_result_one_shot_run10.csv
CRC100K	MUS	MUS-TCGA-DLLWKGMA	MUS	resnet18/one_shot/knn_result_one_shot_run10.csv
CRC100K	ADI	ADI-TCGA-LGDCMWDR	ADI	resnet18/one_shot/knn_result_one_shot_run10.csv
CRC100K	ADI	ADI-TCGA-GGRCHTAW	ADI	resnet18/one_shot/knn_result_one_shot_run10.csv
CRC100K	LYM	LYM-TCGA-HSWRYMSK	DEB	resnet18/zero_shot/results_zero_shot_complete_instruct_run1.csv
CRC100K	ADI	ADI-TCGA-IVLMQINC	ADI	resnet18/zero_shot/results_zero_shot_complete_instruct_run1.csv
CRC100K	LYM	LYM-TCGA-MDKEPPHR	ADI	resnet18/zero_shot/results_zero_shot_complete_instruct_run1.csv
CRC100K	DEB	DEB-TCGA-LNWPSIHA	STR	resnet18/zero_shot/results_zero_shot_complete_instruct_run1.csv
CRC100K	DEB	DEB-TCGA-EVPNFEFY	MUC	resnet18/zero_shot/results_zero_shot_complete_instruct_run1.csv
CRC100K	ADI	ADI-TCGA-TWHICYLF	ADI	resnet18/zero_shot/results_zero_shot_complete_instruct_run1.csv
CRC100K	STR	STR-TCGA-HGDYLEWM	DEB	resnet18/zero_shot/results_zero_shot_complete_instruct_run1.csv
CRC100K	TUM	TUM-TCGA-ITYRCGPF	TUM	resnet18/zero_shot/results_zero_shot_complete_instruct_run1.csv
CRC100K	TUM	TUM-TCGA-LVNMLFYV	DEB	resnet18/zero_shot/results_zero_shot_complete_instruct_run1.csv
CRC100K	ADI	ADI-TCGA-QFVSMHDD	LYM	resnet18/zero_shot/results_zero_shot_complete_instruct_run1.csv
CRC100K	MUC	MUC-TCGA-VWLNSHTQ	TUM	resnet18/zero_shot/results_zero_shot_complete_instruct_run1.csv
CRC100K	DEB	DEB-TCGA-AHQCDGMY	MUS	resnet18/zero_shot/results_zero_shot_complete_instruct_run1.csv
CRC100K	STR	STR-TCGA-NLFWFRGN	NORM	resnet18/zero_shot/results_zero_shot_complete_instruct_run1.csv
CRC100K	MUS	MUS-TCGA-GIESTDGK	NORM	resnet18/zero_shot/results_zero_shot_complete_instruct_run1.csv
CRC100K	STR	STR-TCGA-IAATGHRG	MUS	resnet18/zero_shot/results_zero_shot_complete_instruct_run1.csv
CRC100K	MUS	MUS-TCGA-FEAENIDF	ADI	resnet18/zero_shot/results_zero_shot_complete_instruct_run1.csv
CRC100K	LYM	LYM-TCGA-WRWWAISG	DEB	resnet18/zero_shot/results_zero_shot_complete_instruct_run1.csv
CRC100K	ADI	ADI-TCGA-LGDCMWDR	LYM	resnet18/zero_shot/results_zero_shot_complete_instruct_run1.csv
CRC100K	NORM	NORM-TCGA-RAYFMEQS	ADI	resnet18/zero_shot/results_zero_shot_complete_instruct_run1.csv
CRC100K	MUC	MUC-TCGA-LNNWHFAI	NORM	resnet18/zero_shot/results_zero_shot_complete_instruct_run1.csv
CRC100K	STR	STR-TCGA-IVHNTNCL	DEB	resnet18/zero_shot/results_zero_shot_complete_instruct_run1.csv
CRC100K	DEB	DEB-TCGA-DKYWVQIP	NORM	resnet18/zero_shot/results_zero_shot_complete_instruct_run1.csv
CRC100K	MUC	MUC-TCGA-KNMEHPAF	NORM	resnet18/zero_shot/results_zero_shot_complete_instruct_run1.csv
CRC100K	LYM	LYM-TCGA-YYPSEAAI	LYM	resnet18/zero_shot/results_zero_shot_complete_instruct_run1.csv
CRC100K	LYM	LYM-TCGA-ATAYWAND	ADI	resnet18/zero_shot/results_zero_shot_complete_instruct_run1.csv
CRC100K	LYM	LYM-TCGA-IDFGPPWP	TUM	resnet18/zero_shot/results_zero_shot_complete_instruct_run1.csv
CRC100K	ADI	ADI-TCGA-TVGKIAIF	NORM	resnet18/zero_shot/results_zero_shot_complete_instruct_run1.csv
CRC100K	TUM	TUM-TCGA-LIFEDGNY	MUS	resnet18/zero_shot/results_zero_shot_complete_instruct_run1.csv
CRC100K	NORM	NORM-TCGA-EDAVRLAI	ADI	resnet18/zero_shot/results_zero_shot_complete_instruct_run1.csv
CRC100K	TUM	TUM-TCGA-KECNIDCQ	ADI	resnet18/zero_shot/results_zero_shot_complete_instruct_run1.csv
CRC100K	DEB	DEB-TCGA-LVHEMHRE	ADI	resnet18/zero_shot/results_zero_shot_complete_instruct_run1.csv
CRC100K	ADI	ADI-TCGA-GGRCHTAW	MUS	resnet18/zero_shot/results_zero_shot_complete_instruct_run1.csv
CRC100K	TUM	TUM-TCGA-DRHQMTQA	NORM	resnet18/zero_shot/results_zero_shot_complete_instruct_run1.csv
CRC100K	MUC	MUC-TCGA-SKFIQLKN	ADI	resnet18/zero_shot/results_zero_shot_complete_instruct_run1.csv
CRC100K	NORM	NORM-TCGA-CLTVRFTD	DEB	resnet18/zero_shot/results_zero_shot_complete_instruct_run1.csv
CRC100K	TUM	TUM-TCGA-INSPGKRH	LYM	resnet18/zero_shot/results_zero_shot_complete_instruct_run1.csv
CRC100K	DEB	DEB-TCGA-MFSPWIQC	NORM	resnet18/zero_shot/results_zero_shot_complete_instruct_run1.csv
CRC100K	DEB	DEB-TCGA-REGTPCGK	DEB	resnet18/zero_shot/results_zero_shot_complete_instruct_run1.csv
CRC100K	MUS	MUS-TCGA-YSVTQPDY	LYM	resnet18/zero_shot/results_zero_shot_complete_instruct_run1.csv
CRC100K	MUS	MUS-TCGA-HRCRQTEG	TUM	resnet18/zero_shot/results_zero_shot_complete_instruct_run1.csv
CRC100K	MUS	MUS-TCGA-IKDISFHT	MUS	resnet18/zero_shot/results_zero_shot_complete_instruct_run1.csv
CRC100K	TUM	TUM-TCGA-NHQGDFVF	NORM	resnet18/zero_shot/results_zero_shot_complete_instruct_run1.csv
CRC100K	NORM	NORM-TCGA-SCMCVCQF	NORM	resnet18/zero_shot/results_zero_shot_complete_instruct_run1.csv
CRC100K	LYM	LYM-TCGA-IVKLLIMT	ADI	resnet18/zero_shot/results_zero_shot_complete_instruct_run1.csv
CRC100K	LYM	LYM-TCGA-QYGNADVR	TUM	resnet18/zero_shot/results_zero_shot_complete_instruct_run1.csv
CRC100K	STR	STR-TCGA-VRTPAFWQ	STR	resnet18/zero_shot/results_zero_shot_complete_instruct_run1.csv
CRC100K	STR	STR-TCGA-QEITMSWA	TUM	resnet18/zero_shot/results_zero_shot_complete_instruct_run1.csv
CRC100K	MUC	MUC-TCGA-SPAMCPQF	TUM	resnet18/zero_shot/results_zero_shot_complete_instruct_run1.csv
CRC100K	STR	STR-TCGA-VEMARASN	LYM	resnet18/zero_shot/results_zero_shot_complete_instruct_run1.csv
CRC100K	NORM	NORM-TCGA-ETWAIPMI	MUC	resnet18/zero_shot/results_zero_shot_complete_instruct_run1.csv
CRC100K	STR	STR-TCGA-SDQPACGN	ADI	resnet18/zero_shot/results_zero_shot_complete_instruct_run1.csv
CRC100K	DEB	DEB-TCGA-VFLRIKDV	DEB	resnet18/zero_shot/results_zero_shot_complete_instruct_run1.csv
CRC100K	ADI	ADI-TCGA-EENSRDNW	TUM	resnet18/zero_shot/results_zero_shot_complete_instruct_run1.csv
CRC100K	MUC	MUC-TCGA-VNRCQTRY	MUS	resnet18/zero_shot/results_zero_shot_complete_instruct_run1.csv
CRC100K	TUM	TUM-TCGA-GALLTCWV	DEB	resnet18/zero_shot/results_zero_shot_complete_instruct_run1.csv
CRC100K	MUS	MUS-TCGA-DLLWKGMA	TUM	resnet18/zero_shot/results_zero_shot_complete_instruct_run1.csv
CRC100K	MUC	MUC-TCGA-WQNVRQGV	MUS	resnet18/zero_shot/results_zero_shot_complete_instruct_run1.csv
CRC100K	DEB	DEB-TCGA-QPDEICMI	NORM	resnet18/zero_shot/results_zero_shot_complete_instruct_run1.csv
CRC100K	STR	STR-TCGA-MDMWQLAR	ADI	resnet18/zero_shot/results_zero_shot_complete_instruct_run1.csv
CRC100K	ADI	ADI-TCGA-KYCNRHDT	MUC	resnet18/zero_shot/results_zero_shot_complete_instruct_run1.csv
CRC100K	NORM	NORM-TCGA-CKFPHLVW	MUC	resnet18/zero_shot/results_zero_shot_complete_instruct_run1.csv
CRC100K	DEB	DEB-TCGA-FRKRSLII	DEB	resnet18/zero_shot/results_zero_shot_complete_instruct_run1.csv
CRC100K	TUM	TUM-TCGA-QKDDSQGR	LYM	resnet18/zero_shot/results_zero_shot_complete_instruct_run1.csv
CRC100K	LYM	LYM-TCGA-FTVCYFDV	DEB	resnet18/zero_shot/results_zero_shot_complete_instruct_run1.csv
CRC100K	DEB	DEB-TCGA-EIIQLRRN	MUS	resnet18/zero_shot/results_zero_shot_complete_instruct_run1.csv
CRC100K	NORM	NORM-TCGA-TAMFRNDG	LYM	resnet18/zero_shot/results_zero_shot_complete_instruct_run1.csv
CRC100K	MUS	MUS-TCGA-MNCDQHID	MUS	resnet18/zero_shot/results_zero_shot_complete_instruct_run1.csv
CRC100K	MUC	MUC-TCGA-YIKYRQVC	MUS	resnet18/zero_shot/results_zero_shot_complete_instruct_run1.csv
CRC100K	DEB	DEB-TCGA-RNNKNWPR	MUC	resnet18/zero_shot/results_zero_shot_complete_instruct_run1.csv
CRC100K	LYM	LYM-TCGA-QWELEDEI	STR	resnet18/zero_shot/results_zero_shot_complete_instruct_run1.csv
CRC100K	TUM	TUM-TCGA-ADFGWHNR	TUM	resnet18/zero_shot/results_zero_shot_complete_instruct_run1.csv
CRC100K	STR	STR-TCGA-VCVKTRWE	MUS	resnet18/zero_shot/results_zero_shot_complete_instruct_run1.csv
CRC100K	STR	STR-TCGA-MGTNDRDG	NORM	resnet18/zero_shot/results_zero_shot_complete_instruct_run1.csv
CRC100K	MUC	MUC-TCGA-VWFFSQMA	ADI	resnet18/zero_shot/results_zero_shot_complete_instruct_run1.csv
CRC100K	TUM	TUM-TCGA-RTPWIEIF	STR	resnet18/zero_shot/results_zero_shot_complete_instruct_run1.csv
CRC100K	LYM	LYM-TCGA-KWWRKVQS	TUM	resnet18/zero_shot/results_zero_shot_complete_instruct_run1.csv
CRC100K	ADI	ADI-TCGA-VSNYDMDA	STR	resnet18/zero_shot/results_zero_shot_complete_instruct_run1.csv
CRC100K	STR	STR-TCGA-CEPEPWAC	MUC	resnet18/zero_shot/results_zero_shot_complete_instruct_run1.csv
CRC100K	MUC	MUC-TCGA-MYQMLMYM	ADI	resnet18/zero_shot/results_zero_shot_complete_instruct_run1.csv
CRC100K	LYM	LYM-TCGA-EMDVYITM	STR	resnet18/zero_shot/results_zero_shot_complete_instruct_run1.csv
CRC100K	TUM	TUM-TCGA-CCNYVKSI	DEB	resnet18/zero_shot/results_zero_shot_complete_instruct_run1.csv
CRC100K	NORM	NORM-TCGA-QCHQALAH	DEB	resnet18/zero_shot/results_zero_shot_complete_instruct_run1.csv
CRC100K	STR	STR-TCGA-KASWTLSA	STR	resnet18/zero_shot/results_zero_shot_complete_instruct_run1.csv
CRC100K	DEB	DEB-TCGA-DIAGYVIT	TUM	resnet18/zero_shot/results_zero_shot_complete_instruct_run1.csv
CRC100K	ADI	ADI-TCGA-PIHNWTNK	DEB	resnet18/zero_shot/results_zero_shot_complete_instruct_run1.csv
CRC100K	MUC	MUC-TCGA-KLGKLEQQ	MUS	resnet18/zero_shot/results_zero_shot_complete_instruct_run1.csv
CRC100K	LYM	LYM-TCGA-TVMDGEPI	LYM	resnet18/zero_shot/results_zero_shot_complete_instruct_run1.csv
CRC100K	NORM	NORM-TCGA-DRAFSRTS	ADI	resnet18/zero_shot/results_zero_shot_complete_instruct_run1.csv
CRC100K	MUS	MUS-TCGA-AQQNDSTI	LYM	resnet18/zero_shot/results_zero_shot_complete_instruct_run1.csv
CRC100K	MUS	MUS-TCGA-YCPETTPA	MUC	resnet18/zero_shot/results_zero_shot_complete_instruct_run1.csv
CRC100K	ADI	ADI-TCGA-ENWFAIST	STR	resnet18/zero_shot/results_zero_shot_complete_instruct_run1.csv
CRC100K	DEB	DEB-TCGA-CNWYHLAI	STR	resnet18/zero_shot/results_zero_shot_complete_instruct_run1.csv
CRC100K	NORM	NORM-TCGA-WQYDFWYT	ADI	resnet18/zero_shot/results_zero_shot_complete_instruct_run1.csv
CRC100K	DEB	DEB-TCGA-LETMAMAC	MUC	resnet18/zero_shot/results_zero_shot_complete_instruct_run1.csv
CRC100K	MUS	MUS-TCGA-HEGPDCFA	TUM	resnet18/zero_shot/results_zero_shot_complete_instruct_run1.csv
CRC100K	MUS	MUS-TCGA-EVEDPQEM	ADI	resnet18/zero_shot/results_zero_shot_complete_instruct_run1.csv
CRC100K	TUM	TUM-TCGA-KAQSKADL	TUM	resnet18/zero_shot/results_zero_shot_complete_instruct_run1.csv
CRC100K	MUC	MUC-TCGA-YIFWVHWQ	STR	resnet18/zero_shot/results_zero_shot_complete_instruct_run1.csv
CRC100K	ADI	ADI-TCGA-GVQDYAQM	MUS	resnet18/zero_shot/results_zero_shot_complete_instruct_run1.csv
CRC100K	MUC	MUC-TCGA-DYKMAHHQ	STR	resnet18/zero_shot/results_zero_shot_complete_instruct_run1.csv
CRC100K	LYM	LYM-TCGA-RIMHTRYK	LYM	resnet18/zero_shot/results_zero_shot_complete_instruct_run1.csv
CRC100K	MUC	MUC-TCGA-PEYAITSD	MUS	resnet18/zero_shot/results_zero_shot_complete_instruct_run1.csv
CRC100K	LYM	LYM-TCGA-QSEGIAEW	DEB	resnet18/zero_shot/results_zero_shot_complete_instruct_run1.csv
CRC100K	NORM	NORM-TCGA-QRQLRKML	MUS	resnet18/zero_shot/results_zero_shot_complete_instruct_run1.csv
CRC100K	STR	STR-TCGA-TGEDVDLH	MUC	resnet18/zero_shot/results_zero_shot_complete_instruct_run1.csv
CRC100K	MUS	MUS-TCGA-SQYESKYW	STR	resnet18/zero_shot/results_zero_shot_complete_instruct_run1.csv
CRC100K	MUS	MUS-TCGA-YKIDGGHP	NORM	resnet18/zero_shot/results_zero_shot_complete_instruct_run1.csv
CRC100K	MUS	MUS-TCGA-PENDCRDN	TUM	resnet18/zero_shot/results_zero_shot_complete_instruct_run1.csv
CRC100K	NORM	NORM-TCGA-INTLNRAV	NORM	resnet18/zero_shot/results_zero_shot_complete_instruct_run1.csv
CRC100K	TUM	TUM-TCGA-GFCTKHTH	NORM	resnet18/zero_shot/results_zero_shot_complete_instruct_run1.csv
CRC100K	MUC	MUC-TCGA-CGQDVHNV	STR	resnet18/zero_shot/results_zero_shot_complete_instruct_run1.csv
CRC100K	MUS	MUS-TCGA-PQDFIPQA	NORM	resnet18/zero_shot/results_zero_shot_complete_instruct_run1.csv
CRC100K	TUM	TUM-TCGA-PHFDWGKA	MUS	resnet18/zero_shot/results_zero_shot_complete_instruct_run1.csv
CRC100K	NORM	NORM-TCGA-TGVCTWEQ	STR	resnet18/zero_shot/results_zero_shot_complete_instruct_run1.csv
CRC100K	ADI	ADI-TCGA-MTLIDLYH	STR	resnet18/zero_shot/results_zero_shot_complete_instruct_run1.csv
CRC100K	STR	STR-TCGA-QRKEEQKW	TUM	resnet18/zero_shot/results_zero_shot_complete_instruct_run1.csv
CRC100K	ADI	ADI-TCGA-DYYTMTTH	LYM	resnet18/zero_shot/results_zero_shot_complete_instruct_run1.csv
CRC100K	NORM	NORM-TCGA-CWFDHWAH	NORM	resnet18/zero_shot/results_zero_shot_complete_instruct_run1.csv
CRC100K	ADI	ADI-TCGA-FCDFWRDR	DEB	resnet18/zero_shot/results_zero_shot_complete_instruct_run1.csv
CRC100K	NORM	NORM-TCGA-DADIFEYW	MUC	resnet18/zero_shot/results_zero_shot_complete_instruct_run1.csv
CRC100K	LYM	LYM-TCGA-QYGNADVR	LYM	resnet18/three_shot/knn_result_three_shot_run10.csv
CRC100K	ADI	ADI-TCGA-MTLIDLYH	ADI	resnet18/three_shot/knn_result_three_shot_run10.csv
CRC100K	DEB	DEB-TCGA-EVPNFEFY	DEB	resnet18/three_shot/knn_result_three_shot_run10.csv
CRC100K	MUS	MUS-TCGA-DLLWKGMA	MUS	resnet18/three_shot/knn_result_three_shot_run10.csv
CRC100K	MUS	MUS-TCGA-GIESTDGK	MUS	resnet18/three_shot/knn_result_three_shot_run10.csv
CRC100K	MUC	MUC-TCGA-CGQDVHNV	MUC	resnet18/three_shot/knn_result_three_shot_run10.csv
CRC100K	ADI	ADI-TCGA-KYCNRHDT	ADI	resnet18/three_shot/knn_result_three_shot_run10.csv
CRC100K	MUC	MUC-TCGA-PEYAITSD	STR	resnet18/three_shot/knn_result_three_shot_run10.csv
CRC100K	MUC	MUC-TCGA-YIFWVHWQ	MUC	resnet18/three_shot/knn_result_three_shot_run10.csv
CRC100K	ADI	ADI-TCGA-TWHICYLF	ADI	resnet18/three_shot/knn_result_three_shot_run10.csv
CRC100K	STR	STR-TCGA-VRTPAFWQ	MUS	resnet18/three_shot/knn_result_three_shot_run10.csv
CRC100K	MUC	MUC-TCGA-LNNWHFAI	MUC	resnet18/three_shot/knn_result_three_shot_run10.csv
CRC100K	NORM	NORM-TCGA-WQYDFWYT	NORM	resnet18/three_shot/knn_result_three_shot_run10.csv
CRC100K	STR	STR-TCGA-CEPEPWAC	STR	resnet18/three_shot/knn_result_three_shot_run10.csv
CRC100K	ADI	ADI-TCGA-IVLMQINC	ADI	resnet18/three_shot/knn_result_three_shot_run10.csv
CRC100K	LYM	LYM-TCGA-WRWWAISG	LYM	resnet18/three_shot/knn_result_three_shot_run10.csv
CRC100K	TUM	TUM-TCGA-LIFEDGNY	TUM	resnet18/three_shot/knn_result_three_shot_run10.csv
CRC100K	LYM	LYM-TCGA-QSEGIAEW	LYM	resnet18/three_shot/knn_result_three_shot_run10.csv
CRC100K	STR	STR-TCGA-MGTNDRDG	STR	resnet18/three_shot/knn_result_three_shot_run10.csv
CRC100K	MUS	MUS-TCGA-AQQNDSTI	STR	resnet18/three_shot/knn_result_three_shot_run10.csv
CRC100K	STR	STR-TCGA-IAATGHRG	TUM	resnet18/three_shot/knn_result_three_shot_run10.csv
CRC100K	DEB	DEB-TCGA-LVHEMHRE	DEB	resnet18/three_shot/knn_result_three_shot_run10.csv
CRC100K	MUS	MUS-TCGA-MNCDQHID	MUS	resnet18/three_shot/knn_result_three_shot_run10.csv
CRC100K	NORM	NORM-TCGA-DRAFSRTS	NORM	resnet18/three_shot/knn_result_three_shot_run10.csv
CRC100K	STR	STR-TCGA-QEITMSWA	STR	resnet18/three_shot/knn_result_three_shot_run10.csv
CRC100K	STR	STR-TCGA-SDQPACGN	TUM	resnet18/three_shot/knn_result_three_shot_run10.csv
CRC100K	MUC	MUC-TCGA-YIKYRQVC	MUC	resnet18/three_shot/knn_result_three_shot_run10.csv
CRC100K	MUS	MUS-TCGA-YCPETTPA	MUS	resnet18/three_shot/knn_result_three_shot_run10.csv
CRC100K	MUC	MUC-TCGA-KLGKLEQQ	MUC	resnet18/three_shot/knn_result_three_shot_run10.csv
CRC100K	MUC	MUC-TCGA-SKFIQLKN	ADI	resnet18/three_shot/knn_result_three_shot_run10.csv
CRC100K	ADI	ADI-TCGA-LGDCMWDR	ADI	resnet18/three_shot/knn_result_three_shot_run10.csv
CRC100K	ADI	ADI-TCGA-DYYTMTTH	ADI	resnet18/three_shot/knn_result_three_shot_run10.csv
CRC100K	TUM	TUM-TCGA-INSPGKRH	TUM	resnet18/three_shot/knn_result_three_shot_run10.csv
CRC100K	NORM	NORM-TCGA-RAYFMEQS	NORM	resnet18/three_shot/knn_result_three_shot_run10.csv
CRC100K	STR	STR-TCGA-IVHNTNCL	STR	resnet18/three_shot/knn_result_three_shot_run10.csv
CRC100K	LYM	LYM-TCGA-HSWRYMSK	NORM	resnet18/three_shot/knn_result_three_shot_run10.csv
CRC100K	MUS	MUS-TCGA-FEAENIDF	MUS	resnet18/three_shot/knn_result_three_shot_run10.csv
CRC100K	LYM	LYM-TCGA-IVKLLIMT	LYM	resnet18/three_shot/knn_result_three_shot_run10.csv
CRC100K	STR	STR-TCGA-NLFWFRGN	STR	resnet18/three_shot/knn_result_three_shot_run10.csv
CRC100K	ADI	ADI-TCGA-EENSRDNW	ADI	resnet18/three_shot/knn_result_three_shot_run10.csv
CRC100K	ADI	ADI-TCGA-VSNYDMDA	ADI	resnet18/three_shot/knn_result_three_shot_run10.csv
CRC100K	LYM	LYM-TCGA-KWWRKVQS	LYM	resnet18/three_shot/knn_result_three_shot_run10.csv
CRC100K	DEB	DEB-TCGA-AHQCDGMY	DEB	resnet18/three_shot/knn_result_three_shot_run10.csv
CRC100K	NORM	NORM-TCGA-CLTVRFTD	NORM	resnet18/three_shot/knn_result_three_shot_run10.csv
CRC100K	MUC	MUC-TCGA-VWFFSQMA	MUC	resnet18/three_shot/knn_result_three_shot_run10.csv
CRC100K	STR	STR-TCGA-KASWTLSA	STR	resnet18/three_shot/knn_result_three_shot_run10.csv
CRC100K	DEB	DEB-TCGA-RNNKNWPR	DEB	resnet18/three_shot/knn_result_three_shot_run10.csv
CRC100K	ADI	ADI-TCGA-GVQDYAQM	ADI	resnet18/three_shot/knn_result_three_shot_run10.csv
CRC100K	NORM	NORM-TCGA-CWFDHWAH	NORM	resnet18/three_shot/knn_result_three_shot_run10.csv
CRC100K	NORM	NORM-TCGA-SCMCVCQF	NORM	resnet18/three_shot/knn_result_three_shot_run10.csv
CRC100K	TUM	TUM-TCGA-GFCTKHTH	TUM	resnet18/three_shot/knn_result_three_shot_run10.csv
CRC100K	DEB	DEB-TCGA-LNWPSIHA	DEB	resnet18/three_shot/knn_result_three_shot_run10.csv
CRC100K	LYM	LYM-TCGA-ATAYWAND	LYM	resnet18/three_shot/knn_result_three_shot_run10.csv
CRC100K	TUM	TUM-TCGA-DRHQMTQA	NORM	resnet18/three_shot/knn_result_three_shot_run10.csv
CRC100K	MUC	MUC-TCGA-MYQMLMYM	MUC	resnet18/three_shot/knn_result_three_shot_run10.csv
CRC100K	MUC	MUC-TCGA-VNRCQTRY	MUC	resnet18/three_shot/knn_result_three_shot_run10.csv
CRC100K	DEB	DEB-TCGA-EIIQLRRN	DEB	resnet18/three_shot/knn_result_three_shot_run10.csv
CRC100K	ADI	ADI-TCGA-TVGKIAIF	ADI	resnet18/three_shot/knn_result_three_shot_run10.csv
CRC100K	MUS	MUS-TCGA-HEGPDCFA	MUS	resnet18/three_shot/knn_result_three_shot_run10.csv
CRC100K	LYM	LYM-TCGA-RIMHTRYK	LYM	resnet18/three_shot/knn_result_three_shot_run10.csv
CRC100K	DEB	DEB-TCGA-DIAGYVIT	DEB	resnet18/three_shot/knn_result_three_shot_run10.csv
CRC100K	MUS	MUS-TCGA-YKIDGGHP	MUS	resnet18/three_shot/knn_result_three_shot_run10.csv
CRC100K	MUS	MUS-TCGA-PENDCRDN	MUS	resnet18/three_shot/knn_result_three_shot_run10.csv
CRC100K	STR	STR-TCGA-VCVKTRWE	STR	resnet18/three_shot/knn_result_three_shot_run10.csv
CRC100K	DEB	DEB-TCGA-FRKRSLII	DEB	resnet18/three_shot/knn_result_three_shot_run10.csv
CRC100K	STR	STR-TCGA-HGDYLEWM	STR	resnet18/three_shot/knn_result_three_shot_run10.csv
CRC100K	NORM	NORM-TCGA-QRQLRKML	NORM	resnet18/three_shot/knn_result_three_shot_run10.csv
CRC100K	TUM	TUM-TCGA-KECNIDCQ	TUM	resnet18/three_shot/knn_result_three_shot_run10.csv
CRC100K	MUS	MUS-TCGA-EVEDPQEM	STR	resnet18/three_shot/knn_result_three_shot_run10.csv
CRC100K	TUM	TUM-TCGA-PHFDWGKA	TUM	resnet18/three_shot/knn_result_three_shot_run10.csv
CRC100K	MUC	MUC-TCGA-VWLNSHTQ	MUC	resnet18/three_shot/knn_result_three_shot_run10.csv
CRC100K	LYM	LYM-TCGA-YYPSEAAI	LYM	resnet18/three_shot/knn_result_three_shot_run10.csv
CRC100K	LYM	LYM-TCGA-TVMDGEPI	LYM	resnet18/three_shot/knn_result_three_shot_run10.csv
CRC100K	LYM	LYM-TCGA-EMDVYITM	LYM	resnet18/three_shot/knn_result_three_shot_run10.csv
CRC100K	MUS	MUS-TCGA-YSVTQPDY	MUS	resnet18/three_shot/knn_result_three_shot_run10.csv
CRC100K	TUM	TUM-TCGA-ITYRCGPF	MUC	resnet18/three_shot/knn_result_three_shot_run10.csv
CRC100K	MUS	MUS-TCGA-PQDFIPQA	MUS	resnet18/three_shot/knn_result_three_shot_run10.csv
CRC100K	NORM	NORM-TCGA-CKFPHLVW	NORM	resnet18/three_shot/knn_result_three_shot_run10.csv
[truncated: 1,962 more rows]
